# Supplementary material for: CircCCNB1 silencing acting as a miR-106b-5p sponge inhibited GPM6A expression to promote HCC progression by enhancing DYNC1I1 expression and activating the AKT/ERK signaling pathway
Source: Int J Biol Sci. 2022 Jan 1;18(2):637–51. doi: 10.7150/ijbs.66915 (PMC8741844; doi:10.7150/ijbs.66915)
Supplement: Supplementary file 2 — Supplementary table 2. [file ijbsv18p0637s2.xlsx]

## Sheet: catalog
sheet number	Annotation
1	882 DE-circRNAs screened out by GEO2R from GSE97332
2	83 DE-miRNAs screeened out by GEO2R from GSE108724
3	397 DE-mRNAs screened by GEO2R from GSE101728
4	1315 circRNAs and 5096 miRNA-circRNAs interaction predicted by 83 DE-miRNAs (sheet 1) using ENCORI
5	8093 mRNAS and 19544 miRNA-mRNA interaction predicted by 83 DE-miRNAS (sheet 1) using ENCORI
6	54 overlapping circRNAs based on the intersection of sheet 1 and sheet 4
7	154 overlapping mRNAs based on the intersection of sheet 3 and sheet 5
8	46 miRNAs 178 circRNA-miRNA interactions predicted by 54 overlapping circRNAs (sheet 6)
9	1799 miRNAs and 4579 mRNA-miRNA interaction predicted by 154 mRNAs (sheet 7)
10	39 overlapping miRNAs based on the intersection of sheet 2, sheet 8, and sheet 9
11	1257 circRNAs and 4435 miRNA-circRNA predicted by 39miRNAs
12	6657 mRNAs and 13867 miRNA-mRNA interaction predicted by 39 miRNAs
13	52 overlapping circRNAs based on the intersection of 54 circRNAs (sheet 6) and 1257 circRNAs (sheet 11)
14	133 overlapping mRNAs based on the ontersection of 154 mRNAs (sheet 7) and 6657 mRNAs (sheet 12)
15	the baseline of 52 circRNAs deterived from circBase
16	20 circRNAs with genomic length <2000bp
17	survival analysis of 39 miRNAs (sheet 10) using ENCORI
18	11 miRNAs with survival analysis p value <0.05 (sheet 10)
19	survival analysis of 133 mRNAs (sheet 14) using ENCORI
20	61 mRNAs with survival p-value <0.05
21	five ceRNA networks

## Sheet: 1_882 DE-circRNAs
sheet 1. 882 DE-circRNAs screened out by GEO2R from GSE97332
circRNA	circRNA-adj-pvalue	circRNA-regulation	circRNA-logFC
hsa_circ_0000034	0.00075	down	-1.01032
hsa_circ_0000045	0.000866	down	-1.27339
hsa_circ_0000053	0.00142	up	1.3223
hsa_circ_0000059	0.00019	down	-1.60254
hsa_circ_0000069	0.00114	up	2.64656
hsa_circ_0000086	7.8e-05	down	-1.6618
hsa_circ_0000098	1.3e-05	down	-5.29939
hsa_circ_0000116	7.29e-06	up	1.46793
hsa_circ_0000137	4.44e-06	up	2.47863
hsa_circ_0000189	2.29e-05	down	-1.84262
hsa_circ_0000191	0.000269	down	-1.17406
hsa_circ_0000198	0.000101	up	1.11707
hsa_circ_0000204	1.1e-05	up	1.3098
hsa_circ_0000208	0.000266	down	-1.06804
hsa_circ_0000217	6.3e-06	down	-1.90434
hsa_circ_0000219	3.33e-05	down	-2.00708
hsa_circ_0000220	3.67e-05	down	-2.12278
hsa_circ_0000223	0.000402	down	-1.40586
hsa_circ_0000228	8.64e-05	up	1.44032
hsa_circ_0000231	0.00341	up	1.41527
hsa_circ_0000235	4.92e-05	up	1.34236
hsa_circ_0000253	0.00106	down	-1.35689
hsa_circ_0000257	0.00018	up	1.58474
hsa_circ_0000291	0.000251	up	1.10367
hsa_circ_0000301	4.88e-05	down	-2.3345
hsa_circ_0000305	5.85e-05	down	-2.02926
hsa_circ_0000321	0.000277	down	-2.12748
hsa_circ_0000322	0.000432	up	2.42844
hsa_circ_0000331	0.000645	up	1.0353
hsa_circ_0000357	0.00175	up	2.35944
hsa_circ_0000379	0.000114	down	-1.95612
hsa_circ_0000391	0.0179	down	-1.06389
hsa_circ_0000422	0.00589	down	-1.11477
hsa_circ_0000423	0.0449	down	-1.00831
hsa_circ_0000434	0.000231	up	1.53713
hsa_circ_0000453	4.52e-06	up	1.24307
hsa_circ_0000463	0.00244	up	1.0243
hsa_circ_0000507	0.000356	down	-1.22685
hsa_circ_0000508	8.21e-05	down	-1.45806
hsa_circ_0000511	4.2e-05	up	1.34134
hsa_circ_0000512	2.36e-05	up	1.67395
hsa_circ_0000514	5.63e-10	up	1.92059
hsa_circ_0000515	4.65e-06	up	1.42525
hsa_circ_0000516	1.41e-05	up	1.86447
hsa_circ_0000517	4.2e-06	up	1.7711
hsa_circ_0000518	2.14e-11	up	1.90788
hsa_circ_0000519	1.17e-10	up	1.68349
hsa_circ_0000520	2.04e-06	up	3.2222
hsa_circ_0000549	0.000222	down	-1.54584
hsa_circ_0000550	0.000657	down	-1.47205
hsa_circ_0000554	0.0156	up	2.41682
hsa_circ_0000559	0.00169	up	1.87613
hsa_circ_0000560	0.000381	up	1.79362
hsa_circ_0000613	4.2e-06	down	-1.29581
hsa_circ_0000630	0.000394	down	-1.04122
hsa_circ_0000643	5.85e-05	down	-1.59793
hsa_circ_0000644	0.0209	up	1.32288
hsa_circ_0000662	0.000367	down	-1.51399
hsa_circ_0000670	0.000469	down	-1.87531
hsa_circ_0000673	5.01e-05	up	2.38604
hsa_circ_0000683	0.00689	down	-1.80293
hsa_circ_0000688	0.00281	up	1.07841
hsa_circ_0000699	0.000641	down	-1.02214
hsa_circ_0000707	0.00433	up	1.00671
hsa_circ_0000708	2.73e-06	down	-2.27272
hsa_circ_0000715	1.01e-05	down	-1.02843
hsa_circ_0000723	0.00222	up	1.24979
hsa_circ_0000727	0.00164	up	1.25284
hsa_circ_0000729	9.88e-05	down	-1.88376
hsa_circ_0000730	0.000149	down	-2.51384
hsa_circ_0000747	8.64e-05	up	1.30528
hsa_circ_0000751	0.0224	up	2.26049
hsa_circ_0000788	0.000249	down	-1.25714
hsa_circ_0000844	8.95e-05	down	-1.4804
hsa_circ_0000848	0.00743	down	-1.31848
hsa_circ_0000851	0.00307	down	-1.46452
hsa_circ_0000861	0.000124	down	-1.09042
hsa_circ_0000862	0.000143	up	1.25149
hsa_circ_0000871	3.47e-06	up	1.11577
hsa_circ_0000876	5.67e-05	up	1.16293
hsa_circ_0000877	1.61e-05	up	1.48617
hsa_circ_0000916	0.000181	up	1.52687
hsa_circ_0000919	4.3e-05	down	-1.38722
hsa_circ_0000953	4.66e-05	up	1.90328
hsa_circ_0000958	0.000119	down	-1.64135
hsa_circ_0000978	8.59e-05	down	-1.65072
hsa_circ_0000979	3.55e-05	down	-1.57935
hsa_circ_0000981	0.0255	up	1.6756
hsa_circ_0000999	0.00032	down	-1.92249
hsa_circ_0001022	0.000122	down	-1.77176
hsa_circ_0001033	1.99e-05	down	-2.21096
hsa_circ_0001056	0.000276	up	1.26726
hsa_circ_0001120	0.00518	down	-1.06329
hsa_circ_0001167	5.51e-05	down	-1.62996
hsa_circ_0001184	0.00224	down	-1.08042
hsa_circ_0001191	4.72e-05	down	-1.93697
hsa_circ_0001204	0.000327	down	-1.30981
hsa_circ_0001212	0.00633	up	1.30718
hsa_circ_0001221	0.00256	down	-1.64778
hsa_circ_0001228	0.00759	up	1.00503
hsa_circ_0001235	6.03e-05	up	1.04942
hsa_circ_0001279	8.4e-08	up	1.06895
hsa_circ_0001282	2.66e-05	down	-1.07796
hsa_circ_0001288	2.3e-05	down	-2.40257
hsa_circ_0001293	0.00575	down	-1.04094
hsa_circ_0001296	0.000267	down	-1.05384
hsa_circ_0001301	0.000239	down	-1.25466
hsa_circ_0001303	0.000194	down	-1.56152
hsa_circ_0001336	0.0049	up	1.20887
hsa_circ_0001338	0.000132	up	1.87899
hsa_circ_0001359	0.000461	up	1.84448
hsa_circ_0001360	0.000975	up	2.33582
hsa_circ_0001443	8.15e-06	down	-1.21799
hsa_circ_0001489	0.00367	up	1.59367
hsa_circ_0001495	3.79e-05	down	-1.243
hsa_circ_0001497	0.000536	down	-1.09995
hsa_circ_0001513	0.000313	up	1.45459
hsa_circ_0001516	0.00188	down	-1.40547
hsa_circ_0001535	5.46e-05	up	2.24283
hsa_circ_0001561	0.000785	down	-1.61561
hsa_circ_0001568	0.00286	down	-1.1451
hsa_circ_0001602	0.000106	down	-1.74864
hsa_circ_0001605	4.3e-05	down	-1.5825
hsa_circ_0001626	0.00935	up	1.00945
hsa_circ_0001627	0.000135	up	1.07542
hsa_circ_0001644	7.25e-05	down	-1.81555
hsa_circ_0001658	0.0152	up	1.24347
hsa_circ_0001712	6.58e-05	down	-1.58409
hsa_circ_0001789	0.01	down	-1.42901
hsa_circ_0001796	0.00475	down	-1.27018
hsa_circ_0001806	0.00081	up	2.30778
hsa_circ_0001827	7.16e-06	up	1.09548
hsa_circ_0001828	0.00114	up	1.60593
hsa_circ_0001834	0.000311	up	1.74316
hsa_circ_0001836	0.0185	down	-1.1996
hsa_circ_0001837	0.00226	down	-1.36217
hsa_circ_0001845	0.000531	down	-1.65362
hsa_circ_0001851	1.76e-06	up	1.13483
hsa_circ_0001861	7.27e-05	down	-1.01356
hsa_circ_0001874	9.88e-05	down	-1.3867
hsa_circ_0001887	3.2e-05	down	-1.49262
hsa_circ_0001888	0.00752	down	-1.38323
hsa_circ_0001892	0.000231	up	1.76129
hsa_circ_0001901	0.000306	up	1.19225
hsa_circ_0001917	7.25e-05	up	1.22651
hsa_circ_0001936	9.45e-05	down	-1.67181
hsa_circ_0001942	0.00217	down	-1.27421
hsa_circ_0001953	0.00103	down	-1.0099
hsa_circ_0001955	0.000312	up	3.87424
hsa_circ_0002003	0.00433	up	1.32805
hsa_circ_0002041	0.000145	down	-1.57388
hsa_circ_0002056	0.000916	up	1.85683
hsa_circ_0002069	0.000791	down	-1.15845
hsa_circ_0002078	0.000507	up	1.01087
hsa_circ_0002158	0.000309	up	1.92105
hsa_circ_0002172	0.00011	up	1.11632
hsa_circ_0002191	0.0182	up	1.81044
hsa_circ_0002224	0.00524	up	2.15357
hsa_circ_0002320	0.000675	up	1.42424
hsa_circ_0002348	0.000282	down	-1.56546
hsa_circ_0002372	0.000814	down	-1.41368
hsa_circ_0002374	0.000432	down	-1.41577
hsa_circ_0002383	7.25e-05	down	-1.73269
hsa_circ_0002404	5.62e-05	down	-1.85446
hsa_circ_0002454	0.000516	up	1.98113
hsa_circ_0002490	0.000356	down	-1.11837
hsa_circ_0002513	0.000342	up	1.73801
hsa_circ_0002522	0.000563	down	-1.09378
hsa_circ_0002599	4.94e-06	up	1.25708
hsa_circ_0002606	0.00109	down	-1.27869
hsa_circ_0002632	0.0145	down	-1.5307
hsa_circ_0002637	0.00467	down	-1.09511
hsa_circ_0002675	0.00109	up	1.11758
hsa_circ_0002696	0.000194	down	-1.84348
hsa_circ_0002702	0.00161	up	2.15855
hsa_circ_0002807	9.45e-05	down	-1.68411
hsa_circ_0002811	2.55e-05	down	-4.41726
hsa_circ_0002818	2.29e-05	up	1.04342
hsa_circ_0002820	0.000835	down	-1.18908
hsa_circ_0002828	0.000689	down	-2.15163
hsa_circ_0002846	1.47e-06	up	1.29713
hsa_circ_0002881	6.03e-05	down	-1.07395
hsa_circ_0002945	0.0152	up	1.03488
hsa_circ_0002980	9.18e-06	down	-5.69472
hsa_circ_0002981	0.00554	down	-1.11206
hsa_circ_0003006	0.000637	up	2.64906
hsa_circ_0003028	0.000563	up	1.70112
hsa_circ_0003045	0.00193	down	-1.24656
hsa_circ_0003056	0.000486	down	-1.1958
hsa_circ_0003098	0.000277	up	1.50794
hsa_circ_0003110	0.00563	up	1.4464
hsa_circ_0003141	0.000649	up	1.50295
hsa_circ_0003162	0.000319	down	-1.51796
hsa_circ_0003214	0.000662	down	-1.39644
hsa_circ_0003220	6.63e-05	up	1.11083
hsa_circ_0003222	0.000121	up	1.12337
hsa_circ_0003239	7.25e-05	down	-1.9403
hsa_circ_0003270	0.00387	up	1.59847
hsa_circ_0003285	3.64e-06	down	-2.24243
hsa_circ_0003473	2.13e-05	up	1.28632
hsa_circ_0003497	8.64e-05	down	-1.2965
hsa_circ_0003502	0.0153	up	1.79833
hsa_circ_0003503	0.000306	down	-1.68534
hsa_circ_0003520	0.00159	down	-1.29977
hsa_circ_0003528	0.00053	up	2.49159
hsa_circ_0003541	0.00147	down	-1.72426
hsa_circ_0003568	0.00692	down	-1.1388
hsa_circ_0003578	0.000114	down	-1.8875
hsa_circ_0003611	0.000468	down	-1.23766
hsa_circ_0003644	0.000124	up	1.38825
hsa_circ_0003645	0.0489	up	1.91952
hsa_circ_0003757	0.00233	down	-2.04273
hsa_circ_0003759	0.0109	up	1.68832
hsa_circ_0003763	2.57e-05	up	3.38646
hsa_circ_0003831	0.00131	down	-1.3957
hsa_circ_0003832	0.00221	up	1.22372
hsa_circ_0003838	4.94e-06	up	1.11974
hsa_circ_0003839	0.000727	up	1.22219
hsa_circ_0003859	0.000121	down	-1.14176
hsa_circ_0003892	0.00053	up	1.99347
hsa_circ_0003923	7.18e-05	up	2.01852
hsa_circ_0003930	0.00335	down	-1.09136
hsa_circ_0003945	2.6e-05	up	2.54161
hsa_circ_0003952	0.000328	down	-1.09527
hsa_circ_0003958	0.00121	up	1.5578
hsa_circ_0004004	0.000105	up	1.51259
hsa_circ_0004033	0.000293	down	-1.46043
hsa_circ_0004053	0.000218	up	1.27138
hsa_circ_0004069	4.66e-05	down	-1.79548
hsa_circ_0004071	0.000886	up	1.55281
hsa_circ_0004099	0.00142	down	-2.11135
hsa_circ_0004166	0.00684	up	1.19129
hsa_circ_0004207	0.000369	down	-1.34173
hsa_circ_0004217	7.51e-05	down	-1.82115
hsa_circ_0004223	0.000204	up	1.07981
hsa_circ_0004228	0.00168	up	1.06404
hsa_circ_0004240	7.07e-05	down	-1.59742
hsa_circ_0004291	0.00209	up	1.432
hsa_circ_0004296	4.35e-05	down	-1.34394
hsa_circ_0004313	0.000821	up	1.00374
hsa_circ_0004315	0.00053	up	2.80408
hsa_circ_0004370	0.000531	up	1.73896
hsa_circ_0004441	0.000199	down	-1.32068
hsa_circ_0004525	0.00012	down	-1.55305
hsa_circ_0004539	0.000325	down	-1.69815
hsa_circ_0004565	0.0154	up	1.74785
hsa_circ_0004587	0.000439	up	1.9472
hsa_circ_0004599	0.000477	up	2.41869
hsa_circ_0004606	0.000224	up	1.13246
hsa_circ_0004639	4.37e-05	down	-1.89346
hsa_circ_0004656	0.000968	down	-1.70537
hsa_circ_0004673	0.00212	down	-1.76196
hsa_circ_0004720	7.85e-06	up	1.75233
hsa_circ_0004726	2.41e-05	down	-1.89837
hsa_circ_0004780	7.25e-05	up	2.37936
hsa_circ_0004788	0.00116	up	1.54322
hsa_circ_0004789	0.00242	down	-1.64783
hsa_circ_0004808	2.51e-05	down	-1.07629
hsa_circ_0004837	4.52e-06	up	1.00009
hsa_circ_0004913	0.000116	down	-3.58558
hsa_circ_0004928	1.16e-05	down	-1.33606
hsa_circ_0004976	0.000657	up	2.00718
hsa_circ_0005039	8.72e-05	down	-1.30292
hsa_circ_0005139	6.63e-05	down	-1.64521
hsa_circ_0005188	1.41e-05	up	2.69918
hsa_circ_0005203	0.00385	up	1.2068
hsa_circ_0005245	5.33e-05	down	-1.56886
hsa_circ_0005252	0.00151	down	-1.38832
hsa_circ_0005256	9.87e-05	up	1.50522
hsa_circ_0005273	0.00105	up	1.98673
hsa_circ_0005336	0.00199	up	1.17582
hsa_circ_0005348	0.00213	down	-1.3544
hsa_circ_0005358	0.00039	down	-1.68619
hsa_circ_0005394	8.89e-05	down	-1.52753
hsa_circ_0005397	8.37e-06	up	3.76619
hsa_circ_0005418	0.000977	down	-2.07613
hsa_circ_0005428	0.018	down	-1.00427
hsa_circ_0005455	2.44e-05	up	1.35253
hsa_circ_0005456	0.00464	down	-1.15439
hsa_circ_0005480	0.00031	down	-1.66611
hsa_circ_0005513	0.000703	down	-1.48856
hsa_circ_0005514	0.00342	down	-1.86295
hsa_circ_0005533	6.32e-05	down	-2.5338
hsa_circ_0005556	0.00269	down	-1.38719
hsa_circ_0005562	8.59e-05	down	-1.73519
hsa_circ_0005630	0.0251	down	-1.03778
hsa_circ_0005651	0.000566	down	-1.43935
hsa_circ_0005687	0.00323	up	1.70371
hsa_circ_0005692	4.52e-06	up	1.02685
hsa_circ_0005699	0.00984	up	2.4492
hsa_circ_0005711	1.83e-05	down	-1.65697
hsa_circ_0005777	0.00053	down	-1.5259
hsa_circ_0005785	0.000652	up	2.01066
hsa_circ_0005830	0.000958	down	-1.78543
hsa_circ_0005835	2.39e-05	up	1.65791
hsa_circ_0005869	0.000627	down	-2.54978
hsa_circ_0005916	2.66e-05	down	-1.50984
hsa_circ_0005918	0.00244	down	-1.49637
hsa_circ_0006014	0.000106	up	1.1907
hsa_circ_0006030	0.00132	down	-2.05935
hsa_circ_0006078	1.14e-05	down	-1.27342
hsa_circ_0006088	0.000796	up	2.34069
hsa_circ_0006097	9.88e-05	down	-1.36931
hsa_circ_0006109	0.000924	up	1.60983
hsa_circ_0006110	9.69e-05	down	-2.03071
hsa_circ_0006135	0.00999	down	-1.14417
hsa_circ_0006168	0.000265	down	-3.38196
hsa_circ_0006248	5.03e-08	up	1.04262
hsa_circ_0006276	4.49e-05	up	1.18333
hsa_circ_0006302	1.75e-05	down	-4.45749
hsa_circ_0006371	0.000132	up	1.61987
hsa_circ_0006421	9.87e-05	up	1.33466
hsa_circ_0006446	0.00208	down	-1.19747
hsa_circ_0006461	6.01e-06	up	1.44719
hsa_circ_0006517	0.000145	up	1.19252
hsa_circ_0006553	0.000566	up	2.29893
hsa_circ_0006577	0.000132	up	1.67046
hsa_circ_0006608	0.0155	up	3.04792
hsa_circ_0006629	0.00891	up	1.20263
hsa_circ_0006665	2.57e-05	down	-1.83826
hsa_circ_0006686	0.000178	up	1.30969
hsa_circ_0006735	8.35e-05	up	1.52024
hsa_circ_0006789	0.0389	up	1.33808
hsa_circ_0006827	0.00306	up	1.0751
hsa_circ_0006837	0.000794	up	2.05139
hsa_circ_0006857	8.95e-05	down	-1.55289
hsa_circ_0006879	3.01e-06	down	-1.44298
hsa_circ_0006896	0.00387	up	2.61347
hsa_circ_0006900	1.34e-06	up	1.73791
hsa_circ_0006913	0.0113	up	1.69153
hsa_circ_0006944	0.00132	down	-1.42853
hsa_circ_0006958	0.00137	down	-1.04412
hsa_circ_0006988	0.000131	down	-1.0473
hsa_circ_0007009	6.97e-05	up	1.20449
hsa_circ_0007018	0.000447	up	2.9786
hsa_circ_0007061	0.00161	up	1.14111
hsa_circ_0007099	3.95e-07	up	1.08672
hsa_circ_0007112	0.00417	down	-1.21101
hsa_circ_0007113	0.000581	down	-1.75342
hsa_circ_0007144	4.01e-08	down	-1.20674
hsa_circ_0007178	0.00039	down	-1.65452
hsa_circ_0007196	0.000892	up	1.78171
hsa_circ_0007248	0.000184	up	1.29481
hsa_circ_0007291	7.25e-05	down	-1.83654
hsa_circ_0007345	0.00031	up	2.05936
hsa_circ_0007361	0.000269	up	1.06629
hsa_circ_0007372	0.000372	up	2.0766
hsa_circ_0007387	3.49e-05	down	-1.06882
hsa_circ_0007396	0.000292	up	1.66667
hsa_circ_0007503	0.000234	up	1.31054
hsa_circ_0007518	2.11e-05	down	-1.74346
hsa_circ_0007540	0.0142	up	1.05586
hsa_circ_0007615	4.92e-05	up	1.28199
hsa_circ_0007618	0.000372	up	1.26275
hsa_circ_0007733	0.0043	up	1.42293
hsa_circ_0007762	0.00517	down	-1.55388
hsa_circ_0007763	0.000323	down	-1.39549
hsa_circ_0007767	1.7e-05	down	-1.48034
hsa_circ_0007769	9.26e-05	up	1.99341
hsa_circ_0007772	0.000497	up	2.03401
hsa_circ_0007798	0.00132	down	-1.56487
hsa_circ_0007874	5.72e-06	down	-2.56919
hsa_circ_0007888	0.00364	down	-1.2066
hsa_circ_0007933	0.000496	down	-1.31594
hsa_circ_0007934	2.6e-05	down	-1.82909
hsa_circ_0007961	0.000537	down	-1.16889
hsa_circ_0007991	0.000882	up	3.20991
hsa_circ_0008016	4.84e-05	up	1.44368
hsa_circ_0008032	5.62e-05	down	-1.36515
hsa_circ_0008139	0.000381	down	-1.50282
hsa_circ_0008144	0.000177	down	-1.32066
hsa_circ_0008153	6.71e-06	down	-1.21731
hsa_circ_0008160	0.00239	down	-1.17803
hsa_circ_0008184	0.000327	down	-1.25114
hsa_circ_0008193	0.00334	down	-2.32484
hsa_circ_0008223	8.59e-05	up	1.20593
hsa_circ_0008226	8.64e-05	up	1.38886
hsa_circ_0008234	0.000254	up	2.16071
hsa_circ_0008253	0.00341	down	-1.56971
hsa_circ_0008255	4.88e-06	up	1.04881
hsa_circ_0008274	0.000264	up	3.61021
hsa_circ_0008301	9.05e-05	up	2.34535
hsa_circ_0008305	5.39e-05	down	-1.35836
hsa_circ_0008310	3.29e-05	up	1.38792
hsa_circ_0008342	0.00216	up	1.24569
hsa_circ_0008351	0.000151	down	-1.0568
hsa_circ_0008365	2.99e-05	down	-1.33826
hsa_circ_0008383	0.000105	up	2.82144
hsa_circ_0008419	0.000209	up	2.36633
hsa_circ_0008459	5.14e-05	down	-1.30298
hsa_circ_0008472	0.000529	up	1.37099
hsa_circ_0008514	8.22e-05	up	1.9901
hsa_circ_0008529	0.00194	down	-1.3499
hsa_circ_0008533	2.73e-05	down	-1.10828
hsa_circ_0008537	7.17e-06	up	1.94976
hsa_circ_0008539	0.000154	up	1.93222
hsa_circ_0008563	2.9e-06	up	1.43795
hsa_circ_0008583	1.76e-06	up	1.66502
hsa_circ_0008594	0.000538	down	-1.57441
hsa_circ_0008615	0.000169	up	1.18753
hsa_circ_0008616	4.48e-05	up	2.31334
hsa_circ_0008654	0.00181	up	1.2846
hsa_circ_0008657	0.000602	up	1.841
hsa_circ_0008661	0.00039	down	-1.25477
hsa_circ_0008662	0.00572	down	-1.08186
hsa_circ_0008664	0.00135	down	-1.16585
hsa_circ_0008666	0.000263	down	-2.60661
hsa_circ_0008667	0.00233	down	-1.39711
hsa_circ_0008682	0.000705	down	-1.42473
hsa_circ_0008751	8.22e-05	up	1.01515
hsa_circ_0008768	5.63e-10	up	1.78689
hsa_circ_0008773	0.00645	up	1.12
hsa_circ_0008784	0.00634	up	1.66462
hsa_circ_0008797	0.00033	down	-1.41763
hsa_circ_0008801	4.88e-05	down	-2.14175
hsa_circ_0008832	0.000956	down	-1.70845
hsa_circ_0008839	0.000118	down	-1.42646
hsa_circ_0008856	0.000153	down	-1.6435
hsa_circ_0008942	0.000224	up	1.06017
hsa_circ_0009006	4.08e-05	up	1.42911
hsa_circ_0009018	2.38e-05	down	-1.78258
hsa_circ_0009020	4.23e-05	down	-1.19291
hsa_circ_0009022	0.000469	up	1.12701
hsa_circ_0009065	0.00245	up	1.71693
hsa_circ_0009076	0.000297	down	-1.87871
hsa_circ_0009098	0.00174	down	-1.97463
hsa_circ_0009101	1.16e-05	up	1.90291
hsa_circ_0009150	1.3e-05	up	1.53742
hsa_circ_0009456	0.000231	up	1.17937
hsa_circ_0009524	0.0068	down	-1.93667
hsa_circ_0009581	0.00147	up	2.50986
hsa_circ_0009594	0.000103	down	-2.0702
hsa_circ_0009792	0.00191	up	1.26611
hsa_circ_0009910	0.00505	up	1.70493
hsa_circ_0010433	0.00155	down	-1.36852
hsa_circ_0010486	0.000281	up	1.17053
hsa_circ_0011159	0.00155	down	-1.00979
hsa_circ_0011385	2.62e-05	up	3.68416
hsa_circ_0011501	4.62e-06	down	-1.42728
hsa_circ_0011536	7.06e-05	down	-1.89855
hsa_circ_0011692	0.00058	up	1.39867
hsa_circ_0011929	0.0394	down	-1.05776
hsa_circ_0011950	0.000341	up	1.97424
hsa_circ_0012077	0.000887	up	2.09941
hsa_circ_0012107	0.00108	up	1.50289
hsa_circ_0013048	0.000649	up	1.87118
hsa_circ_0013062	0.00155	up	2.32317
hsa_circ_0013222	0.00991	down	-1.54834
hsa_circ_0013339	7.18e-05	down	-3.92181
hsa_circ_0013561	0.00038	down	-1.90875
hsa_circ_0014130	4.2e-06	up	2.48679
hsa_circ_0014879	0.0467	up	1.58745
hsa_circ_0015278	9.69e-05	down	-1.83644
hsa_circ_0015358	3.93e-05	down	-1.18605
hsa_circ_0015453	2.11e-05	down	-1.03399
hsa_circ_0015454	0.000721	down	-1.16502
hsa_circ_0015796	6.4e-06	down	-1.9881
hsa_circ_0015928	0.000605	up	1.2842
hsa_circ_0016404	0.0033	up	2.08093
hsa_circ_0016726	0.000375	down	-1.74866
hsa_circ_0016863	0.000178	up	2.81909
hsa_circ_0016867	0.000153	up	2.58805
hsa_circ_0016873	0.00039	up	1.33249
hsa_circ_0017069	0.00279	down	-1.0064
hsa_circ_0017636	9.22e-05	up	1.61255
hsa_circ_0017639	0.000496	up	2.25223
hsa_circ_0018004	0.000124	up	1.27344
hsa_circ_0018293	5.94e-05	down	-1.13941
hsa_circ_0018529	0.000319	down	-1.60875
hsa_circ_0018814	0.0335	up	1.02773
hsa_circ_0019083	2.3e-05	down	-1.74911
hsa_circ_0019172	0.00013	down	-1.49775
hsa_circ_0019390	0.00135	down	-1.49515
hsa_circ_0019627	0.000422	up	1.41081
hsa_circ_0020117	0.000377	up	1.61746
hsa_circ_0020174	6.63e-05	down	-1.35063
hsa_circ_0020246	0.00387	up	1.21047
hsa_circ_0020390	7.31e-05	down	-1.8674
hsa_circ_0020749	0.00114	up	1.67321
hsa_circ_0020926	0.000306	down	-1.67715
hsa_circ_0021087	4.47e-05	up	1.71776
hsa_circ_0021773	6.45e-05	up	1.33257
hsa_circ_0022033	0.00253	down	-1.0849
hsa_circ_0022249	0.000413	down	-1.17812
hsa_circ_0022505	0.000278	up	1.04911
hsa_circ_0022587	0.00502	up	1.66505
hsa_circ_0023179	1.93e-05	up	1.17821
hsa_circ_0023404	0.0297	up	1.13803
hsa_circ_0023409	0.0148	down	-1.1451
hsa_circ_0023685	2.29e-05	down	-1.54837
hsa_circ_0023696	0.00512	up	1.21025
hsa_circ_0023704	6.49e-05	down	-1.64848
hsa_circ_0023944	8.64e-05	down	-1.83281
hsa_circ_0023984	4.2e-05	down	-4.19757
hsa_circ_0024553	0.000755	up	1.21416
hsa_circ_0024604	1.41e-05	up	1.97511
hsa_circ_0024731	0.00116	up	1.22661
hsa_circ_0026143	4.2e-06	up	1.10215
hsa_circ_0026337	7.48e-05	down	-1.45424
hsa_circ_0026652	2.24e-05	up	2.53757
hsa_circ_0026911	0.000563	down	-1.32115
hsa_circ_0027364	3.47e-05	down	-3.89008
hsa_circ_0027478	0.000129	up	2.44303
hsa_circ_0027774	0.00119	up	1.66273
hsa_circ_0028048	0.000496	down	-1.25433
hsa_circ_0028123	7.25e-05	down	-1.58961
hsa_circ_0028135	0.000471	up	1.09095
hsa_circ_0028196	5.01e-05	up	1.46628
hsa_circ_0028198	0.000131	up	2.40854
hsa_circ_0028540	0.000105	up	1.16155
hsa_circ_0029325	0.00057	up	1.65056
hsa_circ_0029346	0.000113	up	1.16973
hsa_circ_0029426	0.000121	down	-1.60025
hsa_circ_0029596	9.53e-06	down	-1.62595
hsa_circ_0029636	8.89e-07	up	1.94706
hsa_circ_0029642	0.000269	down	-1.30231
hsa_circ_0029976	0.000225	down	-1.69422
hsa_circ_0030045	5.46e-05	down	-1.55263
hsa_circ_0030130	9.53e-06	down	-2.28091
hsa_circ_0030569	0.000105	down	-1.46083
hsa_circ_0030724	4.2e-05	down	-1.1172
hsa_circ_0030777	0.000105	down	-1.64596
hsa_circ_0030793	3.39e-05	up	2.76979
hsa_circ_0031017	0.000283	down	-1.18488
hsa_circ_0031027	0.0313	down	-1.33509
hsa_circ_0031132	3.39e-07	up	1.73851
hsa_circ_0031431	0.000909	up	1.3282
hsa_circ_0031554	0.000339	down	-1.19215
hsa_circ_0031570	7.25e-05	up	1.72852
hsa_circ_0031851	0.00121	down	-1.01555
hsa_circ_0031897	0.00208	down	-1.22991
hsa_circ_0032664	0.000651	down	-2.69765
hsa_circ_0032683	0.000496	down	-2.90352
hsa_circ_0032704	0.000606	up	3.09334
hsa_circ_0033408	8.4e-08	up	1.36273
hsa_circ_0034325	0.00427	up	1.90658
hsa_circ_0034326	0.00281	up	1.90457
hsa_circ_0034762	0.000459	down	-1.0564
hsa_circ_0034786	0.00345	up	1.6345
hsa_circ_0035381	0.000282	down	-1.31911
hsa_circ_0035554	2.65e-05	down	-1.64236
hsa_circ_0036005	0.000372	up	1.73885
hsa_circ_0036044	0.000331	down	-2.83944
hsa_circ_0036117	0.000821	up	1.24469
hsa_circ_0036282	0.00072	down	-1.66888
hsa_circ_0036287	9.14e-05	up	1.8427
hsa_circ_0036627	0.00292	up	1.0235
hsa_circ_0036667	0.000128	up	1.28057
hsa_circ_0036750	4.3e-05	down	-1.05935
hsa_circ_0036751	0.00233	down	-1.57605
hsa_circ_0036941	2.73e-05	up	1.18168
hsa_circ_0037078	0.00844	up	1.00124
hsa_circ_0037858	7.13e-05	down	-1.34565
hsa_circ_0038608	0.000705	down	-1.69416
hsa_circ_0038718	0.00306	up	2.31264
hsa_circ_0038728	4.48e-05	up	1.12021
hsa_circ_0038773	0.000258	up	1.12004
hsa_circ_0038929	0.0121	down	-1.06269
hsa_circ_0039053	2.5e-07	up	1.03822
hsa_circ_0039557	7.45e-07	up	1.74036
hsa_circ_0039943	8.55e-05	down	-2.11475
hsa_circ_0040148	8.65e-05	up	2.45221
hsa_circ_0040414	0.000396	down	-1.024
hsa_circ_0040481	3.15e-05	up	1.30168
hsa_circ_0040534	1.04e-05	down	-1.3553
hsa_circ_0040573	1.57e-05	down	-1.09405
hsa_circ_0040625	0.00169	down	-1.74712
hsa_circ_0040705	6.02e-09	up	2.6634
hsa_circ_0040719	0.00382	down	-1.33412
hsa_circ_0040777	0.000635	up	1.02142
hsa_circ_0040786	0.0319	down	-1.09195
hsa_circ_0040827	8.89e-07	up	1.31075
hsa_circ_0040921	7.48e-05	up	1.08566
hsa_circ_0040994	0.00109	down	-1.37347
hsa_circ_0041050	0.00125	up	1.62182
hsa_circ_0041150	8.4e-08	up	1.34416
hsa_circ_0041382	0.000632	down	-1.74403
hsa_circ_0041506	0.00258	up	1.05685
hsa_circ_0041555	0.000189	down	-1.7336
hsa_circ_0041811	0.000172	up	1.19857
hsa_circ_0041829	1.4e-06	up	1.84682
hsa_circ_0041992	9.18e-06	up	1.38878
hsa_circ_0042196	6.73e-09	down	-1.08776
hsa_circ_0042458	7.25e-05	up	1.17889
hsa_circ_0042472	0.0159	down	-1.36728
hsa_circ_0042521	0.00466	up	1.39063
hsa_circ_0042819	0.000282	up	1.89426
hsa_circ_0042823	0.000546	up	2.20584
hsa_circ_0043001	1.92e-05	up	1.4976
hsa_circ_0043256	0.00128	down	-1.78171
hsa_circ_0043278	0.000807	down	-1.19268
hsa_circ_0043302	0.0176	down	-1.26118
hsa_circ_0043428	0.000701	up	1.19514
hsa_circ_0043691	0.0131	down	-1.25984
hsa_circ_0043785	0.00396	down	-1.04061
hsa_circ_0043947	0.000411	down	-1.86359
hsa_circ_0044468	0.00333	down	-1.0584
hsa_circ_0044556	3.47e-06	up	1.52658
hsa_circ_0044922	1.31e-05	up	1.279
hsa_circ_0044927	0.000111	up	1.43834
hsa_circ_0045006	1.28e-07	up	1.96806
hsa_circ_0045038	0.000742	down	-1.85807
hsa_circ_0045128	0.00049	up	1.07064
hsa_circ_0045194	4.2e-06	down	-1.68805
hsa_circ_0045601	0.000854	down	-1.1407
hsa_circ_0045862	0.000396	up	1.01399
hsa_circ_0045905	0.000801	up	1.11582
hsa_circ_0046092	4.01e-08	up	1.02069
hsa_circ_0046123	1.38e-05	up	1.93943
hsa_circ_0046292	0.00184	up	1.742
hsa_circ_0046523	0.00612	up	1.01798
hsa_circ_0046555	0.00786	up	1.14281
hsa_circ_0046557	0.00246	up	1.60865
hsa_circ_0046565	0.000153	down	-1.3764
hsa_circ_0046572	0.00212	down	-1.1651
hsa_circ_0046580	1.16e-05	up	1.04195
hsa_circ_0046599	1.74e-11	up	4.02735
hsa_circ_0046600	1.64e-10	up	4.2498
hsa_circ_0047151	0.000347	down	-1.45127
hsa_circ_0047288	9.42e-05	down	-1.27506
hsa_circ_0047303	7.74e-05	down	-1.58971
hsa_circ_0047585	9.87e-05	down	-1.09539
hsa_circ_0047688	0.000533	up	1.86505
hsa_circ_0047744	0.000194	down	-1.76035
hsa_circ_0047821	0.000193	down	-1.42039
hsa_circ_0047891	0.00898	down	-1.09313
hsa_circ_0047958	3.29e-05	down	-1.9959
hsa_circ_0048122	4.2e-06	up	1.16996
hsa_circ_0048129	0.000148	down	-1.07253
hsa_circ_0048259	0.000553	up	1.17733
hsa_circ_0048607	4.36e-05	up	2.32009
hsa_circ_0048937	0.00053	up	1.67796
hsa_circ_0049164	0.0267	down	-1.56393
hsa_circ_0049271	1.04e-05	down	-1.73793
hsa_circ_0049356	3.63e-05	down	-1.87417
hsa_circ_0049392	0.00391	up	1.09624
hsa_circ_0049547	3.31e-05	up	2.54725
hsa_circ_0049785	5.58e-06	up	1.26082
hsa_circ_0049888	4.72e-06	down	-2.09657
hsa_circ_0049997	0.00149	up	1.69752
hsa_circ_0049998	0.00318	up	1.79592
hsa_circ_0050102	0.000137	down	-1.4209
hsa_circ_0050119	7.06e-05	up	1.71965
hsa_circ_0050532	4.44e-06	down	-1.3454
hsa_circ_0050834	1.65e-06	up	1.89557
hsa_circ_0051042	0.000791	up	1.78195
hsa_circ_0051220	3.62e-06	up	2.96935
hsa_circ_0051260	0.000854	up	1.14124
hsa_circ_0051637	0.000566	down	-1.15953
hsa_circ_0051732	0.00428	up	2.19944
hsa_circ_0051861	0.000854	up	1.23077
hsa_circ_0052001	9.53e-06	down	-1.31327
hsa_circ_0052166	2.73e-06	up	1.43595
hsa_circ_0052318	0.000338	down	-1.6882
hsa_circ_0052455	0.00251	up	1.43004
hsa_circ_0052523	0.000413	up	1.55619
hsa_circ_0052760	0.000189	up	1.05591
hsa_circ_0052767	1.7e-06	down	-1.57217
hsa_circ_0052863	6.49e-05	up	1.32671
hsa_circ_0053907	0.00192	up	1.43697
hsa_circ_0053967	0.000204	down	-1.64906
hsa_circ_0054302	0.00142	up	3.00214
hsa_circ_0054970	5.22e-07	up	2.9162
hsa_circ_0055033	8.69e-05	up	2.61072
hsa_circ_0055054	0.00251	up	1.33112
hsa_circ_0055161	1.41e-05	up	1.53026
hsa_circ_0055377	0.00139	up	1.52484
hsa_circ_0055412	0.00017	down	-1.62865
hsa_circ_0056264	0.000284	up	1.04411
hsa_circ_0056285	0.000164	down	-1.44682
hsa_circ_0056548	0.0024	down	-1.66516
hsa_circ_0056856	8.33e-06	down	-1.72178
hsa_circ_0057328	0.000147	down	-2.03981
hsa_circ_0057553	0.00037	down	-1.14472
hsa_circ_0058051	2.13e-05	down	-1.29955
hsa_circ_0058055	3.79e-05	down	-1.27292
hsa_circ_0058189	0.00116	up	1.36305
hsa_circ_0058427	0.00181	down	-1.67276
hsa_circ_0058429	0.000179	down	-1.5255
hsa_circ_0058493	0.000119	down	-3.61817
hsa_circ_0058753	0.000106	up	1.0109
hsa_circ_0058794	2.61e-07	down	-1.11852
hsa_circ_0059151	5.46e-05	down	-1.62514
hsa_circ_0059175	0.000372	up	1.0885
hsa_circ_0059342	0.000145	up	1.30482
hsa_circ_0059369	0.00196	down	-2.97216
hsa_circ_0059545	0.00023	down	-1.16297
hsa_circ_0059802	0.000132	up	2.79669
hsa_circ_0059859	0.000579	up	1.56017
hsa_circ_0060035	5.88e-05	up	1.40191
hsa_circ_0060055	5.58e-06	up	1.95936
hsa_circ_0060063	3.95e-07	up	2.352
hsa_circ_0060158	0.000113	down	-1.04513
hsa_circ_0060558	0.0021	up	1.56571
hsa_circ_0060937	1.93e-05	down	-1.00237
hsa_circ_0061179	0.0134	down	-1.11931
hsa_circ_0061749	9.22e-05	down	-1.76652
hsa_circ_0061817	2.46e-05	down	-1.96674
hsa_circ_0062022	0.000197	up	1.86194
hsa_circ_0062162	5.01e-05	up	2.24253
hsa_circ_0062389	0.000106	up	1.91135
hsa_circ_0062426	0.0131	down	-1.14352
hsa_circ_0062545	0.00384	down	-1.33634
hsa_circ_0062682	0.038	up	1.64157
hsa_circ_0063158	0.000135	down	-1.64944
hsa_circ_0063329	0.000402	down	-1.09649
hsa_circ_0063526	2.01e-10	up	1.57442
hsa_circ_0063604	0.00579	down	-1.2106
hsa_circ_0063756	9.94e-05	down	-1.10492
hsa_circ_0063853	0.000453	down	-3.0517
hsa_circ_0064136	0.00143	up	1.53066
hsa_circ_0064288	0.00031	up	1.13933
hsa_circ_0064324	2.23e-07	up	1.77242
hsa_circ_0065214	8.69e-07	up	2.11552
hsa_circ_0065220	0.00337	down	-1.21925
hsa_circ_0065223	9.68e-05	down	-1.46578
hsa_circ_0065299	0.000391	down	-1.16382
hsa_circ_0065301	0.00255	down	-1.57733
hsa_circ_0066444	0.000153	up	2.08513
hsa_circ_0067013	4.12e-05	down	-1.52496
hsa_circ_0067127	0.000113	down	-1.32351
hsa_circ_0067323	7.34e-05	up	1.02033
hsa_circ_0067434	0.000905	down	-1.11369
hsa_circ_0067934	0.00655	up	2.67484
hsa_circ_0067997	0.000697	down	-1.38691
hsa_circ_0068075	0.000286	up	1.80345
hsa_circ_0068176	0.000502	up	1.27188
hsa_circ_0068462	0.000147	down	-1.25703
hsa_circ_0068514	5.85e-05	up	1.82615
hsa_circ_0068606	0.000162	down	-1.90186
hsa_circ_0068631	0.000376	down	-1.46753
hsa_circ_0068641	0.000143	down	-1.61846
hsa_circ_0068850	0.000821	up	1.43923
hsa_circ_0069086	8.76e-08	up	1.99353
hsa_circ_0069104	0.000282	up	3.11355
hsa_circ_0069248	0.0041	down	-1.31612
hsa_circ_0069249	0.000194	down	-2.59128
hsa_circ_0069323	5.63e-10	up	2.18724
hsa_circ_0069340	0.00356	down	-1.09047
hsa_circ_0069559	2.66e-05	down	-1.10745
hsa_circ_0069570	0.000251	down	-1.39175
hsa_circ_0070033	0.000645	down	-1.3701
hsa_circ_0070049	0.000885	up	2.02729
hsa_circ_0070113	8.15e-06	down	-2.15073
hsa_circ_0070348	0.000557	up	1.48042
hsa_circ_0070396	0.00593	up	1.28662
hsa_circ_0070649	0.000957	down	-1.28792
hsa_circ_0070659	0.000231	down	-1.75931
hsa_circ_0070933	0.000173	up	1.61601
hsa_circ_0070934	0.000178	up	2.56731
hsa_circ_0071834	0.000442	down	-1.33141
hsa_circ_0071865	0.000539	up	1.38378
hsa_circ_0071989	0.000269	down	-1.43494
hsa_circ_0072008	0.002	up	1.93213
hsa_circ_0072012	0.000129	up	1.28117
hsa_circ_0072088	3.6e-06	up	4.65314
hsa_circ_0072255	0.0006	up	1.68638
hsa_circ_0072264	0.000795	down	-1.73381
hsa_circ_0072386	6.79e-08	up	1.16224
hsa_circ_0072389	0.000369	up	1.10704
hsa_circ_0072430	0.000709	up	1.49592
hsa_circ_0072627	2.3e-05	down	-1.05233
hsa_circ_0072758	0.000364	up	2.20153
hsa_circ_0073271	0.000169	up	1.14879
hsa_circ_0073568	0.000236	down	-2.10635
hsa_circ_0073736	0.000283	down	-1.73066
hsa_circ_0073805	4.49e-05	down	-1.30412
hsa_circ_0074269	0.00161	up	1.11925
hsa_circ_0074736	0.000136	up	2.30713
hsa_circ_0074816	0.000632	up	1.64643
hsa_circ_0074817	0.000496	up	2.60325
hsa_circ_0074854	0.000189	up	2.64307
hsa_circ_0074903	0.000141	up	1.16145
hsa_circ_0075447	0.000132	down	-1.84167
hsa_circ_0075504	0.00373	down	-1.46076
hsa_circ_0075736	0.0116	up	1.32636
hsa_circ_0075825	0.000325	down	-1.65998
hsa_circ_0076092	0.000414	down	-1.62723
hsa_circ_0076125	0.0028	down	-1.53165
hsa_circ_0076767	0.00878	down	-1.06772
hsa_circ_0076798	1.1e-05	down	-1.56309
hsa_circ_0077179	0.00053	down	-1.03534
hsa_circ_0077765	0.000157	down	-1.58366
hsa_circ_0077929	8.86e-06	up	1.01317
hsa_circ_0078051	0.0148	down	-1.13205
hsa_circ_0078150	0.000105	up	1.98453
hsa_circ_0078155	0.000732	up	1.07354
hsa_circ_0078279	0.00361	down	-1.50158
hsa_circ_0078346	0.000113	up	1.49563
hsa_circ_0078362	5.76e-05	down	-1.5647
hsa_circ_0078522	0.00197	up	2.02867
hsa_circ_0078610	1.26e-05	down	-1.09002
hsa_circ_0078738	4.52e-06	up	1.20351
hsa_circ_0078768	0.00515	up	1.11732
hsa_circ_0079385	0.0017	down	-1.28836
hsa_circ_0079449	2.45e-05	down	-1.92397
hsa_circ_0079480	4.95e-05	down	-1.71429
hsa_circ_0079485	0.000187	down	-1.41927
hsa_circ_0079534	4.81e-05	down	-1.83708
hsa_circ_0079675	0.0317	up	1.05486
hsa_circ_0079958	0.000194	up	1.58717
hsa_circ_0080000	0.00416	down	-1.14416
hsa_circ_0080251	0.000659	down	-1.46121
hsa_circ_0080712	0.00485	up	1.5446
hsa_circ_0081188	5.01e-05	down	-2.01343
hsa_circ_0081342	0.000199	up	1.07524
hsa_circ_0081778	8.1e-06	down	-1.6496
hsa_circ_0082139	0.00674	up	1.17848
hsa_circ_0082141	0.0023	up	1.16584
hsa_circ_0082182	0.00842	up	2.19857
hsa_circ_0082356	0.00118	up	1.39548
hsa_circ_0082564	0.000284	up	1.44418
hsa_circ_0082917	5.72e-06	up	1.67567
hsa_circ_0083054	0.000106	up	1.22862
hsa_circ_0083294	0.000283	down	-1.7344
hsa_circ_0083377	3.09e-05	up	1.19895
hsa_circ_0083766	9.42e-06	up	2.91565
hsa_circ_0083964	0.000149	up	2.54122
hsa_circ_0084170	6.84e-08	down	-2.53938
hsa_circ_0084429	0.00156	up	1.797
hsa_circ_0084443	8.46e-05	up	1.72331
hsa_circ_0084625	3.57e-05	down	-2.23103
hsa_circ_0084666	0.00911	down	-1.03191
hsa_circ_0084984	0.000306	down	-1.33711
hsa_circ_0085154	0.00198	down	-1.94438
hsa_circ_0086419	0.00948	down	-1.0413
hsa_circ_0086563	0.00314	up	1.16401
hsa_circ_0086694	3.49e-05	up	1.04102
hsa_circ_0087072	0.000766	down	-1.78378
hsa_circ_0087104	0.00575	down	-1.84022
hsa_circ_0087109	0.00829	down	-1.1733
hsa_circ_0087354	4.12e-05	down	-1.92844
hsa_circ_0087493	0.00099	up	1.28043
hsa_circ_0087897	2.41e-05	down	-1.42801
hsa_circ_0088045	5.15e-05	up	1.9695
hsa_circ_0088046	0.000186	up	1.92663
hsa_circ_0088059	3.71e-06	down	-1.63947
hsa_circ_0088072	5.14e-05	down	-1.05336
hsa_circ_0088222	4.2e-06	up	1.41283
hsa_circ_0088300	3.57e-05	down	-2.17084
hsa_circ_0088494	0.000105	up	2.77084
hsa_circ_0088777	0.000116	up	1.85112
hsa_circ_0088807	0.000445	up	1.20745
hsa_circ_0089131	0.000151	up	2.61861
hsa_circ_0089466	0.00895	down	-1.12466
hsa_circ_0089823	0.0153	down	-1.28834
hsa_circ_0089852	0.000297	down	-1.12758
hsa_circ_0089974	0.015	up	2.2485
hsa_circ_0090518	1.41e-05	up	1.36761
hsa_circ_0091331	0.000416	up	1.00426
hsa_circ_0091570	4.01e-08	down	-6.4099
hsa_circ_0091710	0.00985	up	1.98074
hsa_circ_0092232	0.000154	up	2.24495
hsa_circ_0092235	0.000647	up	1.17474
hsa_circ_0092273	2.39e-06	up	2.26968
hsa_circ_0092283	0.000158	up	2.37895
hsa_circ_0092285	0.000124	up	1.8625
hsa_circ_0092293	0.0312	down	-1.59291
hsa_circ_0092297	0.0018	up	1.76079
hsa_circ_0092299	4.47e-05	up	1.1456
hsa_circ_0092301	0.00191	down	-1.60497
hsa_circ_0092303	0.000223	up	1.1019
hsa_circ_0092308	0.0003	up	1.06817
hsa_circ_0092310	0.000254	up	1.12775
hsa_circ_0092316	0.000494	up	1.36767
hsa_circ_0092319	0.000103	up	1.6071
hsa_circ_0092321	2.51e-05	up	2.38773
hsa_circ_0092325	0.00417	down	-1.16331
hsa_circ_0092327	0.0308	up	1.03738
hsa_circ_0092328	0.000377	down	-1.59819
hsa_circ_0092330	0.000145	up	1.03963
hsa_circ_0092333	0.00019	up	1.65085
hsa_circ_0092337	0.00442	up	2.53713
hsa_circ_0092348	0.00442	down	-1.28906
hsa_circ_0092350	7.06e-05	up	1.27647
hsa_circ_0092357	0.000887	down	-1.46508
hsa_circ_0092363	0.000101	up	1.61366
hsa_circ_0092367	0.00135	down	-1.40513
hsa_circ_0092368	1.61e-05	down	-1.90349
hsa_circ_0092370	1.66e-06	down	-1.26066
hsa_circ_0092372	1.62e-06	down	-1.32507
hsa_circ_0092374	8.92e-05	up	1.45445

## Sheet: 2_83 DEmiRNAs
sheet 2. 83 DE-miRNAs screeened out by GEO2R from GSE108724
miRNA	miRNA-adj-pvalue	miRNA-logFC	miRNA-regulation
hsa-miR-375	1.51e-07	-6.40627	down
hsa-miR-214-3p	0.00194	-4.89503	down
hsa-miR-378d	0.00238	-4.19745	down
hsa-miR-486-5p	0.00137	-4.13015	down
hsa-miR-6757-5p	0.00589	-3.98748	down
hsa-miR-3912-5p	0.0108	-3.94455	down
hsa-miR-200a-3p	0.0126	-3.91423	down
hsa-miR-378a-5p	0.00763	-3.85748	down
hsa-miR-199a-5p	0.00351	-3.85582	down
hsa-miR-6515-5p	0.00701	-3.85201	down
hsa-miR-8089	0.00134	-3.54151	down
hsa-miR-6793-5p	0.0129	-3.53264	down
hsa-miR-142-5p	0.0383	-3.49712	down
hsa-miR-5196-5p	0.0337	-3.36806	down
hsa-miR-139-3p	0.00623	-3.31481	down
hsa-miR-557	0.0159	-3.30373	down
hsa-miR-338-3p	0.00291	-3.28453	down
hsa-miR-7845-5p	0.00198	-3.19804	down
hsa-miR-7152-5p	0.0234	-3.10159	down
hsa-miR-199a-3p	0.000474	-2.95256	down
hsa-miR-3616-3p	0.0141	-2.92728	down
hsa-miR-3137	0.0485	-2.88077	down
hsa-miR-6769b-5p	0.0222	-2.85872	down
hsa-miR-4707-5p	0.0388	-2.79658	down
hsa-miR-4324	0.0144	-2.68531	down
hsa-miR-619-5p	0.0376	-2.59608	down
hsa-miR-4433b-3p	0.0465	-2.40432	down
hsa-miR-1-3p	0.0245	-2.32438	down
hsa-miR-10a-5p	0.00123	-2.12661	down
hsa-miR-139-5p	0.0379	-2.07639	down
hsa-miR-125b-5p	0.000242	-1.89285	down
hsa-miR-4270	2.73e-06	-1.89136	down
hsa-miR-195-5p	0.00243	-1.77119	down
hsa-miR-146b-5p	0.006	-1.68681	down
hsa-miR-99a-5p	0.00659	-1.648	down
hsa-miR-125b-2-3p	0.0379	-1.4782	down
hsa-miR-146a-5p	0.0248	-1.4506	down
hsa-miR-150-5p	0.0145	-1.43313	down
hsa-miR-424-5p	0.00357	-1.42332	down
hsa-let-7c-5p	0.00683	-1.38609	down
hsa-miR-145-5p	0.00771	-1.3477	down
hsa-miR-4274	0.0374	-1.3441	down
hsa-miR-100-5p	0.0279	-1.2959	down
hsa-miR-378i	0.0262	-1.24573	down
hsa-miR-378a-3p	0.0311	-1.20491	down
hsa-miR-451a	0.00771	-1.19682	down
hsa-let-7b-5p	0.018	-1.05932	down
hsa-miR-3652	0.0433	-1.01506	down
hsa-miR-30e-3p	0.0206	-1.00216	down
hsa-miR-425-5p	0.0121	1.00789	up
hsa-miR-6789-5p	0.00571	1.14634	up
hsa-miR-151a-3p	0.00714	1.16677	up
hsa-miR-6090	0.00075	1.23762	up
hsa-miR-106b-5p	1.78e-05	1.33143	up
hsa-miR-93-5p	4.68e-06	1.39425	up
hsa-miR-324-5p	0.00813	1.42396	up
hsa-miR-1973	0.0475	1.43864	up
hsa-miR-660-5p	0.0158	1.47594	up
hsa-miR-4485-5p	0.000854	1.56698	up
hsa-miR-532-5p	0.00911	1.64886	up
hsa-miR-130b-3p	0.00354	1.67404	up
hsa-miR-3651	0.000126	1.69224	up
hsa-miR-301a-3p	0.0444	1.81203	up
hsa-miR-339-3p	0.0135	2.02441	up
hsa-miR-362-3p	0.0108	2.13058	up
hsa-miR-34a-3p	0.0172	2.46491	up
hsa-miR-6516-3p	0.0239	2.55013	up
hsa-miR-7-5p	0.0121	2.59777	up
hsa-miR-4651	0.0291	2.67576	up
hsa-miR-196b-5p	0.0162	2.80404	up
hsa-miR-500a-3p	0.0257	2.80436	up
hsa-miR-452-5p	0.0489	2.86053	up
hsa-miR-502-3p	0.0341	2.90367	up
hsa-miR-362-5p	0.0407	3.01415	up
hsa-miR-18b-5p	0.0112	3.40956	up
hsa-miR-551b-3p	0.0481	3.44691	up
hsa-miR-222-3p	0.0017	3.56616	up
hsa-miR-221-3p	0.00127	3.74774	up
hsa-miR-532-3p	0.00455	3.79787	up
hsa-miR-96-5p	0.00571	4.00661	up
hsa-miR-1181	0.00308	4.13636	up
hsa-miR-3188	4.47e-05	4.72674	up
hsa-miR-18a-5p	0.00331	4.79358	up

## Sheet: 3_397 DEmRNAs
sheet 3. 397 DE-mRNAs screened by GEO2R from GSE101728
mRNA	mRNA-adj-pvalue	mRNA-logFC	mRNA-regulation
CXCL14	0.000132	-7.89619	down
SFRP5	3.46e-05	-7.86265	down
CLEC4G	0.00188	-7.02381	down
FCN2	0.000476	-6.01915	down
SCN7A	0.000541	-5.63978	down
PVALB	0.000155	-5.55449	down
RSPO3	0.00119	-5.40152	down
LOC101928223	4.01e-07	-5.38519	down
CLDN10	1.75e-06	-5.18285	down
KCNN2	0.00029	-5.11509	down
DBH	0.00038	-5.10943	down
C14orf180	8.02e-05	-5.10669	down
LRRN3	8.54e-05	-5.05856	down
FAM224A	5.22e-05	-5.05377	down
PITPNM3	0.000906	-5.03118	down
GPM6A	0.000727	-4.91076	down
MT1F	0.00181	-4.85903	down
HAND2-AS1	0.000195	-4.85419	down
PDGFRA	0.000255	-4.84087	down
PROM1	0.000306	-4.75495	down
NTF3	0.000437	-4.74667	down
GLS2	0.000992	-4.74161	down
DIO3OS	0.000659	-4.73131	down
HHIP	0.000102	-4.72265	down
ESRRG	0.000358	-4.70775	down
LINC01093	0.000242	-4.6429	down
PTPRD	0.00106	-4.62858	down
LRAT	0.000126	-4.58786	down
NCAM1	0.000102	-4.58094	down
FAM150B	0.00108	-4.57588	down
PRIMA1	5.6e-08	-4.55151	down
FREM2	0.000105	-4.49958	down
EGR1	0.000457	-4.49051	down
DCN	0.00164	-4.37538	down
MRGPRF	1.91e-05	-4.37342	down
CAMK2B	0.00167	-4.36218	down
C7	0.00138	-4.36158	down
HAND2	0.000765	-4.3536	down
GREM2	0.00179	-4.34017	down
SLITRK6	0.000132	-4.20251	down
SRPX	0.00112	-4.1551	down
CLIC6	7.35e-05	-4.13503	down
MYEOV	0.000101	-4.05882	down
LPA	0.00144	-4.01326	down
GNMT	0.000175	-3.93839	down
SYT9	2.58e-05	-3.91306	down
ANKRD55	0.00106	-3.87081	down
C8orf4	8.94e-05	-3.83669	down
ANGPTL6	1.22e-05	-3.82935	down
ADRA1A	0.000649	-3.78782	down
EFNB3	0.00192	-3.7717	down
VTCN1	0.000609	-3.76555	down
HMGCLL1	0.000227	-3.74564	down
PDZRN4	0.000424	-3.70476	down
PCDH9	0.000381	-3.69756	down
CTNNA3	0.000553	-3.68981	down
GDF2	0.000812	-3.64445	down
LOC102723517	7.35e-05	-3.60157	down
MYOT	9.39e-08	-3.60012	down
SFRP1	1.74e-06	-3.56187	down
FOLH1B	0.00182	-3.55773	down
HGF	0.0005	-3.55655	down
ABI3BP	8.26e-05	-3.54475	down
C1QTNF7	0.00136	-3.53792	down
LIFR	0.0012	-3.53031	down
CFP	0.00175	-3.49812	down
CYP26A1	0.0005	-3.49325	down
KMO	0.000194	-3.4532	down
LYVE1	0.00111	-3.443	down
DPT	0.000932	-3.42358	down
SYT1	1.59e-05	-3.41701	down
MUC6	0.000772	-3.39576	down
NME5	8.26e-05	-3.3359	down
PHACTR3	1.91e-05	-3.31917	down
COL6A6	5.55e-05	-3.3105	down
AJAP1	0.000366	-3.30602	down
ADGRG7	0.00133	-3.30448	down
APOF	0.000906	-3.28153	down
VSIG2	0.00112	-3.2619	down
GRAMD1C	0.00103	-3.26125	down
PCOLCE	0.000165	-3.24907	down
RPS6KA6	1.14e-06	-3.23926	down
TSLP	1.37e-05	-3.22224	down
HHIP-AS1	4.88e-05	-3.21972	down
MYOM2	0.000553	-3.1571	down
PAMR1	9.1e-05	-3.14462	down
SLC18A2	0.000817	-3.10916	down
PDE7B	0.00111	-3.09036	down
GRIA3	9.93e-05	-3.06536	down
FCGR2B	0.000401	-3.06258	down
LOC100130899	0.000879	-3.05129	down
ADAMTS13	0.000457	-3.05041	down
ANXA8	0.000987	-3.02697	down
WDR66	4.21e-05	-2.99604	down
SNCA	0.000308	-2.99424	down
KCNK17	0.00173	-2.96802	down
LHX2	5.78e-05	-2.95399	down
BDH2	0.000635	-2.94674	down
OLFML3	0.00176	-2.9427	down
EPHB1	0.000136	-2.93264	down
FOLH1	0.00039	-2.92713	down
LOC101929625	4.85e-06	-2.90567	down
STEAP4	0.00112	-2.8806	down
HSD17B2	0.000648	-2.86742	down
BHMT	0.000637	-2.86227	down
PPAPDC1A	0.00079	-2.8579	down
SLC16A4	0.000484	-2.85114	down
CCL23	0.000648	-2.81482	down
ZGPAT	0.000466	-2.79026	down
MRC1	0.000866	-2.76894	down
CLSTN2	0.00128	-2.7675	down
MXRA5	0.000812	-2.76564	down
MAGI2-AS3	0.000712	-2.72263	down
DACH1	7.55e-06	-2.66117	down
MEGF10	5.78e-05	-2.63537	down
CADM2	0.000195	-2.63433	down
SVEP1	0.00147	-2.59062	down
WFDC1	5.78e-05	-2.56142	down
CDH19	0.000353	-2.52694	down
MRGPRF-AS1	8.54e-05	-2.51368	down
BEND4	0.00154	-2.4867	down
C8A	0.00162	-2.48532	down
SULF2	0.000315	-2.47623	down
CHST4	0.00115	-2.47615	down
ADGRB3	0.000848	-2.43111	down
NTRK3	0.00116	-2.43086	down
MIR503HG	0.00176	-2.42356	down
RDH5	0.000868	-2.42225	down
TMEM121	0.00142	-2.41768	down
DNALI1	0.00106	-2.40064	down
RBMS3	0.000214	-2.37866	down
PCOLCE-AS1	0.000637	-2.37782	down
RSPH10B	9.11e-05	-2.37727	down
JAKMIP2-AS1	0.00193	-2.34739	down
TBXA2R	0.000683	-2.34496	down
DMD	0.000504	-2.33378	down
ATP13A4	3.26e-06	-2.33195	down
CD1D	0.000209	-2.32425	down
LOC100506688	0.000752	-2.29342	down
LRRK2	0.000892	-2.28599	down
MTUS2	0.00111	-2.26791	down
CLEC4M	1.64e-05	-2.25797	down
ABCA10	0.000401	-2.24516	down
FANCC	0.000939	-2.23112	down
NPY5R	0.000609	-2.22093	down
ZFP1	0.00074	-2.21449	down
RGAG4	0.00149	-2.18222	down
PLGLA	0.000927	-2.16039	down
PLP1	0.000172	-2.12626	down
LINC00310	0.000259	-2.11664	down
LOC100506388	0.000906	-2.10795	down
P3H2	5.78e-05	-2.10257	down
NAP1L3	0.00159	-2.09972	down
LAG3	0.00119	-2.08445	down
MYO10	0.000607	-2.08063	down
SIDT1	5.12e-05	-2.08048	down
GSPT2	0.000802	-2.07121	down
SLC39A2	0.000617	-2.06642	down
KLRF1	0.000981	-2.06433	down
SNX2	0.000892	-2.05876	down
COX10-AS1	0.000358	-2.05496	down
EFCC1	0.000981	-2.03431	down
IER2	0.000939	-2.01474	down
PWRN1	0.000206	-2.00188	down
RN7SKP253	0.000452	-1.9865	down
FLJ37035	0.000648	-1.98529	down
PLGLB2	0.00156	-1.984	down
SEMA6D	0.000353	-1.98347	down
CD4	0.000349	-1.97205	down
STAB1	0.000286	-1.96557	down
FOXF1	0.000374	-1.95519	down
MS4A6A	0.00116	-1.9475	down
MUT	0.000906	-1.93906	down
STEAP3	0.000752	-1.9311	down
HMCN2	2.58e-06	-1.92536	down
NAT1	0.00032	-1.91223	down
FAM189A1	0.000319	-1.9117	down
GNRH2	0.000906	-1.90573	down
PTPRD-AS1	0.00133	-1.89656	down
FENDRR	0.000494	-1.89068	down
FCGR2C	0.00178	-1.86965	down
SYNE1	0.000617	-1.86066	down
MGC27382	0.00163	-1.84079	down
ZNF540	0.00127	-1.81674	down
CD302	0.000506	-1.81151	down
ITIH2	0.000891	-1.8084	down
GPM6B	0.00101	-1.80778	down
IZUMO4	0.000196	-1.80309	down
SHD	0.000784	-1.80258	down
APCDD1L-AS1	0.00138	-1.79376	down
ARMC6	0.00112	-1.78372	down
GLYCTK	0.00157	-1.72659	down
TNXB	0.00142	-1.71752	down
NTN4	0.00111	-1.69908	down
CAMK4	0.000349	-1.69635	down
TMEM56	0.000739	-1.6816	down
ACMSD	0.000906	-1.65403	down
LOC102724604	0.000468	-1.63492	down
ZEB2	0.00176	-1.61984	down
SSC5D	0.000353	-1.61821	down
EDNRB	0.000366	-1.60449	down
AOC3	0.000641	-1.58531	down
TXNIP	0.000746	-1.58312	down
ZEB2-AS1	0.00156	-1.54631	down
ACADVL	0.000607	-1.49591	down
AVPI1	0.000749	-1.48691	down
GLIDR	0.000906	-1.48015	down
ZNF503-AS1	0.00188	-1.47638	down
ACKR4	0.000466	-1.46016	down
LINC00417	0.000775	-1.45755	down
MYCT1	0.00172	-1.45649	down
RASAL3	0.00116	-1.39922	down
TAPT1	0.00109	-1.39213	down
PGM5P2	0.00133	-1.38727	down
DLG2	0.00109	-1.38039	down
FERMT2	0.00114	-1.37729	down
FAM65C	0.00162	-1.36034	down
PCBP1-AS1	0.00183	-1.35739	down
TDO2	0.00101	-1.35644	down
GIMAP7	0.00142	-1.32732	down
RCBTB2	0.000193	-1.29839	down
THBD	0.000381	-1.28962	down
ZNF511	0.000262	-1.28357	down
ENKD1	0.00159	-1.27791	down
DBT	0.000472	-1.23466	down
ASPRV1	0.00116	-1.22112	down
PCNX	0.00178	-1.21368	down
GIMAP4	0.00111	-1.20954	down
ASGR2	0.00183	-1.20829	down
PDE1A	0.00169	-1.1723	down
CPB1	0.000703	-1.16976	down
TESK2	0.00137	-1.16808	down
ZRANB1	0.000609	-1.16601	down
GPR26	0.0013	-1.15876	down
ITGA9	0.00141	-1.15607	down
SPRY2	0.00193	-1.15408	down
APP	0.000545	-1.15282	down
FUZ	0.00102	-1.13146	down
CAMK2D	0.00118	-1.11494	down
SEC62	0.00105	-1.10178	down
LINC00909	0.0018	-1.08295	down
RUNX1T1	0.00153	-1.07795	down
TMEM254	0.00157	-1.06196	down
CASC2	0.00102	-1.05327	down
ASGR1	0.000494	-1.04834	down
WDHD1	0.00169	-1.0396	down
BCL7A	0.00183	1.01973	up
MSANTD3	0.000394	1.03108	up
SMYD5	0.00178	1.0349	up
ZBTB33	0.00074	1.03841	up
CFL1	0.00178	1.0589	up
NABP2	8.01e-05	1.06117	up
ARFRP1	0.00111	1.0658	up
CDK16	0.000242	1.07005	up
EIF3B	8.26e-05	1.07049	up
ARF4	0.00128	1.07806	up
SAE1	0.00119	1.0853	up
ZNF337-AS1	0.000349	1.09036	up
SLC50A1	0.001	1.09352	up
DNAJB11	0.000615	1.10556	up
AATF	0.00111	1.10666	up
UBE2M	0.000749	1.11507	up
ALG3	0.0015	1.12113	up
PTPDC1	0.000358	1.14052	up
ELOVL1	0.000148	1.14364	up
ADCK2	0.00101	1.14709	up
AP3M2	0.000746	1.15656	up
TUBB4B	0.000607	1.16208	up
DPM2	0.000187	1.16695	up
TGIF2-C20orf24	0.0019	1.17185	up
MAFG	0.000437	1.17456	up
STC1	0.00118	1.17906	up
SLC41A3	0.000746	1.18027	up
LOC401127	0.000836	1.19005	up
C17orf62	0.00173	1.19771	up
CCDC137	0.00128	1.20826	up
NOP2	0.000775	1.21259	up
CSNK1D	0.00138	1.21357	up
TMED9	0.000381	1.21688	up
TBCE	0.0018	1.22669	up
TAF6	0.000609	1.23824	up
UNKL	0.00145	1.25373	up
IKBKG	0.00153	1.26088	up
FOXK2	0.00106	1.27	up
TMBIM1	0.00035	1.27292	up
CDKN2AIPNL	0.00175	1.28488	up
DVL3	0.000468	1.28794	up
CDK5R1	0.000255	1.29049	up
DPH2	0.00128	1.30255	up
NOL6	0.000635	1.30761	up
DAP3	0.00176	1.31781	up
MTFP1	0.000895	1.32051	up
PRMT3	0.00166	1.3248	up
LRP11	0.00148	1.34276	up
SLC25A43	0.000673	1.37619	up
MED27	0.00173	1.3827	up
TXN	0.0018	1.38467	up
AIFM2	0.00129	1.38563	up
DHX57	0.00193	1.39257	up
BANF1	0.000305	1.39506	up
SRRM2-AS1	0.00137	1.39612	up
SAC3D1	0.00088	1.40278	up
MKLN1-AS	0.000426	1.41038	up
LOC400684	0.00144	1.41064	up
ZNF544	0.000532	1.41461	up
TMEM70	0.000193	1.4506	up
LOC146880	0.000802	1.45839	up
RPL13P5	0.00036	1.46015	up
GTF2IRD1	9.93e-05	1.49097	up
TMEM106C	0.00147	1.49929	up
HRAS	0.000749	1.50055	up
TMEM97	0.000402	1.5138	up
ERCC2	0.000947	1.5156	up
AACS	0.00135	1.52168	up
HN1	0.00108	1.52552	up
AMIGO3	0.000997	1.63808	up
LINC01138	0.000364	1.68463	up
TLCD1	0.00112	1.68893	up
DNAAF5	0.0019	1.72593	up
WDR4	0.00159	1.74526	up
CD3EAP	0.000556	1.75953	up
TAL2	0.00066	1.76032	up
VPS13B	0.00169	1.77169	up
NECAB3	0.000134	1.80094	up
HDAC11	0.000215	1.80973	up
POC1A	0.00138	1.85308	up
LOC101927604	0.00144	1.86028	up
UNK	0.000964	1.93482	up
RBFA	0.00159	1.94108	up
LOC100129461	0.000622	1.9435	up
STX1A	0.000359	1.96776	up
FIGNL1	0.000384	2.00684	up
MESP1	0.000494	2.01873	up
TOMM40L	0.000553	2.04204	up
TRIM47	0.00031	2.05114	up
TDRKH	0.000433	2.07129	up
LOC286297	0.000214	2.08046	up
PLEKHG6	0.00132	2.10887	up
KPNA2	0.000364	2.15485	up
C10orf35	0.00102	2.16497	up
TXNRD1	0.00166	2.22103	up
RDM1	0.00135	2.3236	up
TKT	9.1e-05	2.32378	up
LOC388780	0.00129	2.37374	up
PRSS3P2	0.000227	2.40465	up
RFX8	0.00128	2.41802	up
CD34	0.00125	2.51456	up
SLC26A6	0.000208	2.53691	up
SRXN1	0.000168	2.58119	up
LINC00152	0.00174	2.59966	up
PRSS2	0.000995	2.65586	up
PLVAP	0.000677	2.69002	up
CDKN2B-AS1	0.00154	2.69656	up
PKMYT1	0.000601	2.71704	up
FLVCR1	0.000761	2.75821	up
PVT1	0.00172	2.77325	up
MTHFD1L	0.000401	2.77505	up
GABRD	0.000716	2.8264	up
CELSR3-AS1	0.000504	2.92044	up
SQLE	0.000405	2.97873	up
PRSS3	0.000255	3.01699	up
HJURP	0.00178	3.0341	up
XK	0.000466	3.0566	up
PRC1	0.00086	3.07891	up
CAP2	0.000468	3.14394	up
B3GNT5	0.000659	3.18515	up
PRDM12	6.56e-06	3.19098	up
CDCA3	0.000186	3.21107	up
SPC24	0.000615	3.22571	up
HMMR-AS1	0.00115	3.24935	up
CDH13	0.000906	3.26374	up
CDC20	0.000649	3.33401	up
SQSTM1	0.000932	3.37137	up
LOC254896	0.000143	3.39806	up
HKDC1	0.000648	3.41862	up
CDCA8	0.000576	3.43743	up
OIP5	0.00193	3.5721	up
AURKB	0.000981	3.76236	up
RBM24	0.000193	3.80714	up
VASH2	0.00111	3.821	up
UBE2C	0.00163	3.96067	up
DIAPH3	0.00162	3.98136	up
CCNB2	0.00105	4.00524	up
GPRIN1	8.02e-05	4.0457	up
NEIL3	0.000802	4.13632	up
TOP2A	0.00155	4.26441	up
MELK	0.00119	4.27169	up
GCNT3	0.000459	4.285	up
IGSF3	2.58e-05	4.31836	up
LOC344887	0.000451	4.41761	up
SKA1	0.000259	4.50529	up
CENPA	0.000468	4.78252	up
SSUH2	0.000401	4.83814	up
ESM1	0.000315	4.9797	up
CDC25C	0.00176	5.07691	up
TTC39A	0.000848	5.44601	up
THBS4	0.000649	5.67606	up

## Sheet: 4_1315  predicted circRNAs 
sheet 4. 1315 circRNAs and 5096 miRNA-circRNAs interaction predicted by 83 DE-miRNAs (sheet 1) using ENCORI
miRNA	circRNA
hsa-let-7b-5p	hsa_circ_0000005
hsa-let-7b-5p	hsa_circ_0000006
hsa-let-7b-5p	hsa_circ_0000018
hsa-let-7b-5p	hsa_circ_0000030
hsa-let-7b-5p	hsa_circ_0000038
hsa-let-7b-5p	hsa_circ_0000081
hsa-let-7b-5p	hsa_circ_0000095
hsa-let-7b-5p	hsa_circ_0000159
hsa-let-7b-5p	hsa_circ_0000160
hsa-let-7b-5p	hsa_circ_0000174
hsa-let-7b-5p	hsa_circ_0000209
hsa-let-7b-5p	hsa_circ_0000229
hsa-let-7b-5p	hsa_circ_0000230
hsa-let-7b-5p	hsa_circ_0000246
hsa-let-7b-5p	hsa_circ_0000247
hsa-let-7b-5p	hsa_circ_0000249
hsa-let-7b-5p	hsa_circ_0000264
hsa-let-7b-5p	hsa_circ_0000384
hsa-let-7b-5p	hsa_circ_0000386
hsa-let-7b-5p	hsa_circ_0000391
hsa-let-7b-5p	hsa_circ_0000416
hsa-let-7b-5p	hsa_circ_0000437
hsa-let-7b-5p	hsa_circ_0000489
hsa-let-7b-5p	hsa_circ_0000501
hsa-let-7b-5p	hsa_circ_0000526
hsa-let-7b-5p	hsa_circ_0000527
hsa-let-7b-5p	hsa_circ_0000547
hsa-let-7b-5p	hsa_circ_0000552
hsa-let-7b-5p	hsa_circ_0000593
hsa-let-7b-5p	hsa_circ_0000616
hsa-let-7b-5p	hsa_circ_0000663
hsa-let-7b-5p	hsa_circ_0000677
hsa-let-7b-5p	hsa_circ_0000715
hsa-let-7b-5p	hsa_circ_0000725
hsa-let-7b-5p	hsa_circ_0000766
hsa-let-7b-5p	hsa_circ_0000770
hsa-let-7b-5p	hsa_circ_0000799
hsa-let-7b-5p	hsa_circ_0000801
hsa-let-7b-5p	hsa_circ_0000804
hsa-let-7b-5p	hsa_circ_0000810
hsa-let-7b-5p	hsa_circ_0000837
hsa-let-7b-5p	hsa_circ_0000850
hsa-let-7b-5p	hsa_circ_0000936
hsa-let-7b-5p	hsa_circ_0000962
hsa-let-7b-5p	hsa_circ_0000973
hsa-let-7b-5p	hsa_circ_0000987
hsa-let-7b-5p	hsa_circ_0000990
hsa-let-7b-5p	hsa_circ_0001009
hsa-let-7b-5p	hsa_circ_0001013
hsa-let-7b-5p	hsa_circ_0001031
hsa-let-7b-5p	hsa_circ_0001106
hsa-let-7b-5p	hsa_circ_0001141
hsa-let-7b-5p	hsa_circ_0001142
hsa-let-7b-5p	hsa_circ_0001164
hsa-let-7b-5p	hsa_circ_0001172
hsa-let-7b-5p	hsa_circ_0001199
hsa-let-7b-5p	hsa_circ_0001241
hsa-let-7b-5p	hsa_circ_0001242
hsa-let-7b-5p	hsa_circ_0001243
hsa-let-7b-5p	hsa_circ_0001297
hsa-let-7b-5p	hsa_circ_0001377
hsa-let-7b-5p	hsa_circ_0001585
hsa-let-7b-5p	hsa_circ_0001667
hsa-let-7b-5p	hsa_circ_0001718
hsa-let-7b-5p	hsa_circ_0001725
hsa-let-7b-5p	hsa_circ_0001781
hsa-let-7b-5p	hsa_circ_0001800
hsa-let-7b-5p	hsa_circ_0001871
hsa-let-7b-5p	hsa_circ_0001883
hsa-let-7b-5p	hsa_circ_0001916
hsa-let-7b-5p	hsa_circ_0001949
hsa-let-7b-5p	hsa_circ_0002791
hsa-let-7b-5p	hsa_circ_0003434
hsa-let-7b-5p	hsa_circ_0003812
hsa-let-7b-5p	hsa_circ_0004082
hsa-let-7b-5p	hsa_circ_0006417
hsa-let-7b-5p	hsa_circ_0007169
hsa-let-7b-5p	hsa_circ_0007185
hsa-let-7b-5p	hsa_circ_0007211
hsa-let-7b-5p	hsa_circ_0008067
hsa-let-7b-5p	hsa_circ_0008720
hsa-let-7b-5p	hsa_circ_0009178
hsa-let-7b-5p	hsa_circ_0009180
hsa-let-7b-5p	hsa_circ_0009181
hsa-let-7b-5p	hsa_circ_0013934
hsa-let-7b-5p	hsa_circ_0013935
hsa-let-7b-5p	hsa_circ_0013936
hsa-let-7b-5p	hsa_circ_0013937
hsa-let-7b-5p	hsa_circ_0020594
hsa-let-7b-5p	hsa_circ_0020595
hsa-let-7b-5p	hsa_circ_0020596
hsa-let-7b-5p	hsa_circ_0027246
hsa-let-7b-5p	hsa_circ_0038445
hsa-let-7b-5p	hsa_circ_0038447
hsa-let-7b-5p	hsa_circ_0038448
hsa-let-7b-5p	hsa_circ_0038892
hsa-let-7b-5p	hsa_circ_0038893
hsa-let-7b-5p	hsa_circ_0038894
hsa-let-7b-5p	hsa_circ_0038895
hsa-let-7b-5p	hsa_circ_0038896
hsa-let-7b-5p	hsa_circ_0041143
hsa-let-7b-5p	hsa_circ_0044175
hsa-let-7b-5p	hsa_circ_0044176
hsa-let-7b-5p	hsa_circ_0044177
hsa-let-7b-5p	hsa_circ_0059682
hsa-let-7b-5p	hsa_circ_0059683
hsa-let-7b-5p	hsa_circ_0059684
hsa-let-7b-5p	hsa_circ_0059685
hsa-let-7b-5p	hsa_circ_0064198
hsa-let-7b-5p	hsa_circ_0068511
hsa-let-7b-5p	hsa_circ_0072804
hsa-let-7b-5p	hsa_circ_0072846
hsa-let-7b-5p	hsa_circ_0075407
hsa-let-7b-5p	hsa_circ_0075408
hsa-let-7b-5p	hsa_circ_0075921
hsa-let-7b-5p	hsa_circ_0075922
hsa-let-7b-5p	hsa_circ_0075923
hsa-let-7b-5p	hsa_circ_0075938
hsa-let-7b-5p	hsa_circ_0075943
hsa-let-7b-5p	hsa_circ_0075953
hsa-let-7b-5p	hsa_circ_0075960
hsa-let-7b-5p	hsa_circ_0078031
hsa-let-7b-5p	hsa_circ_0081675
hsa-let-7b-5p	hsa_circ_0081676
hsa-let-7b-5p	hsa_circ_0081677
hsa-let-7b-5p	hsa_circ_0081678
hsa-let-7b-5p	hsa_circ_0087105
hsa-let-7b-5p	hsa_circ_0089772
hsa-let-7c-5p	hsa_circ_0000005
hsa-let-7c-5p	hsa_circ_0000006
hsa-let-7c-5p	hsa_circ_0000018
hsa-let-7c-5p	hsa_circ_0000030
hsa-let-7c-5p	hsa_circ_0000038
hsa-let-7c-5p	hsa_circ_0000081
hsa-let-7c-5p	hsa_circ_0000095
hsa-let-7c-5p	hsa_circ_0000159
hsa-let-7c-5p	hsa_circ_0000160
hsa-let-7c-5p	hsa_circ_0000174
hsa-let-7c-5p	hsa_circ_0000209
hsa-let-7c-5p	hsa_circ_0000229
hsa-let-7c-5p	hsa_circ_0000230
hsa-let-7c-5p	hsa_circ_0000246
hsa-let-7c-5p	hsa_circ_0000247
hsa-let-7c-5p	hsa_circ_0000249
hsa-let-7c-5p	hsa_circ_0000264
hsa-let-7c-5p	hsa_circ_0000384
hsa-let-7c-5p	hsa_circ_0000386
hsa-let-7c-5p	hsa_circ_0000391
hsa-let-7c-5p	hsa_circ_0000416
hsa-let-7c-5p	hsa_circ_0000437
hsa-let-7c-5p	hsa_circ_0000489
hsa-let-7c-5p	hsa_circ_0000501
hsa-let-7c-5p	hsa_circ_0000526
hsa-let-7c-5p	hsa_circ_0000527
hsa-let-7c-5p	hsa_circ_0000547
hsa-let-7c-5p	hsa_circ_0000552
hsa-let-7c-5p	hsa_circ_0000593
hsa-let-7c-5p	hsa_circ_0000616
hsa-let-7c-5p	hsa_circ_0000663
hsa-let-7c-5p	hsa_circ_0000677
hsa-let-7c-5p	hsa_circ_0000715
hsa-let-7c-5p	hsa_circ_0000725
hsa-let-7c-5p	hsa_circ_0000766
hsa-let-7c-5p	hsa_circ_0000770
hsa-let-7c-5p	hsa_circ_0000799
hsa-let-7c-5p	hsa_circ_0000801
hsa-let-7c-5p	hsa_circ_0000804
hsa-let-7c-5p	hsa_circ_0000810
hsa-let-7c-5p	hsa_circ_0000837
hsa-let-7c-5p	hsa_circ_0000850
hsa-let-7c-5p	hsa_circ_0000936
hsa-let-7c-5p	hsa_circ_0000962
hsa-let-7c-5p	hsa_circ_0000973
hsa-let-7c-5p	hsa_circ_0000987
hsa-let-7c-5p	hsa_circ_0000990
hsa-let-7c-5p	hsa_circ_0001009
hsa-let-7c-5p	hsa_circ_0001013
hsa-let-7c-5p	hsa_circ_0001031
hsa-let-7c-5p	hsa_circ_0001106
hsa-let-7c-5p	hsa_circ_0001141
hsa-let-7c-5p	hsa_circ_0001142
hsa-let-7c-5p	hsa_circ_0001164
hsa-let-7c-5p	hsa_circ_0001172
hsa-let-7c-5p	hsa_circ_0001199
hsa-let-7c-5p	hsa_circ_0001241
hsa-let-7c-5p	hsa_circ_0001242
hsa-let-7c-5p	hsa_circ_0001243
hsa-let-7c-5p	hsa_circ_0001297
hsa-let-7c-5p	hsa_circ_0001377
hsa-let-7c-5p	hsa_circ_0001585
hsa-let-7c-5p	hsa_circ_0001667
hsa-let-7c-5p	hsa_circ_0001718
hsa-let-7c-5p	hsa_circ_0001725
hsa-let-7c-5p	hsa_circ_0001781
hsa-let-7c-5p	hsa_circ_0001800
hsa-let-7c-5p	hsa_circ_0001871
hsa-let-7c-5p	hsa_circ_0001883
hsa-let-7c-5p	hsa_circ_0001916
hsa-let-7c-5p	hsa_circ_0001949
hsa-let-7c-5p	hsa_circ_0002791
hsa-let-7c-5p	hsa_circ_0003434
hsa-let-7c-5p	hsa_circ_0003812
hsa-let-7c-5p	hsa_circ_0004082
hsa-let-7c-5p	hsa_circ_0006417
hsa-let-7c-5p	hsa_circ_0007169
hsa-let-7c-5p	hsa_circ_0007185
hsa-let-7c-5p	hsa_circ_0007211
hsa-let-7c-5p	hsa_circ_0008067
hsa-let-7c-5p	hsa_circ_0008720
hsa-let-7c-5p	hsa_circ_0009178
hsa-let-7c-5p	hsa_circ_0009180
hsa-let-7c-5p	hsa_circ_0009181
hsa-let-7c-5p	hsa_circ_0013934
hsa-let-7c-5p	hsa_circ_0013935
hsa-let-7c-5p	hsa_circ_0013936
hsa-let-7c-5p	hsa_circ_0013937
hsa-let-7c-5p	hsa_circ_0020594
hsa-let-7c-5p	hsa_circ_0020595
hsa-let-7c-5p	hsa_circ_0020596
hsa-let-7c-5p	hsa_circ_0027246
hsa-let-7c-5p	hsa_circ_0038445
hsa-let-7c-5p	hsa_circ_0038447
hsa-let-7c-5p	hsa_circ_0038448
hsa-let-7c-5p	hsa_circ_0038892
hsa-let-7c-5p	hsa_circ_0038893
hsa-let-7c-5p	hsa_circ_0038894
hsa-let-7c-5p	hsa_circ_0038895
hsa-let-7c-5p	hsa_circ_0038896
hsa-let-7c-5p	hsa_circ_0041143
hsa-let-7c-5p	hsa_circ_0044175
hsa-let-7c-5p	hsa_circ_0044176
hsa-let-7c-5p	hsa_circ_0044177
hsa-let-7c-5p	hsa_circ_0059682
hsa-let-7c-5p	hsa_circ_0059683
hsa-let-7c-5p	hsa_circ_0059684
hsa-let-7c-5p	hsa_circ_0059685
hsa-let-7c-5p	hsa_circ_0064198
hsa-let-7c-5p	hsa_circ_0068511
hsa-let-7c-5p	hsa_circ_0072804
hsa-let-7c-5p	hsa_circ_0072846
hsa-let-7c-5p	hsa_circ_0075407
hsa-let-7c-5p	hsa_circ_0075408
hsa-let-7c-5p	hsa_circ_0075921
hsa-let-7c-5p	hsa_circ_0075922
hsa-let-7c-5p	hsa_circ_0075923
hsa-let-7c-5p	hsa_circ_0075938
hsa-let-7c-5p	hsa_circ_0075943
hsa-let-7c-5p	hsa_circ_0075953
hsa-let-7c-5p	hsa_circ_0075960
hsa-let-7c-5p	hsa_circ_0078031
hsa-let-7c-5p	hsa_circ_0081675
hsa-let-7c-5p	hsa_circ_0081676
hsa-let-7c-5p	hsa_circ_0081677
hsa-let-7c-5p	hsa_circ_0081678
hsa-let-7c-5p	hsa_circ_0087105
hsa-let-7c-5p	hsa_circ_0089772
hsa-miR-100-5p	hsa_circ_0000006
hsa-miR-100-5p	hsa_circ_0000030
hsa-miR-100-5p	hsa_circ_0000397
hsa-miR-100-5p	hsa_circ_0000626
hsa-miR-100-5p	hsa_circ_0001283
hsa-miR-100-5p	hsa_circ_0001284
hsa-miR-100-5p	hsa_circ_0001347
hsa-miR-106b-5p	hsa_circ_0000005
hsa-miR-106b-5p	hsa_circ_0000018
hsa-miR-106b-5p	hsa_circ_0000062
hsa-miR-106b-5p	hsa_circ_0000101
hsa-miR-106b-5p	hsa_circ_0000146
hsa-miR-106b-5p	hsa_circ_0000209
hsa-miR-106b-5p	hsa_circ_0000210
hsa-miR-106b-5p	hsa_circ_0000212
hsa-miR-106b-5p	hsa_circ_0000229
hsa-miR-106b-5p	hsa_circ_0000230
hsa-miR-106b-5p	hsa_circ_0000249
hsa-miR-106b-5p	hsa_circ_0000353
hsa-miR-106b-5p	hsa_circ_0000376
hsa-miR-106b-5p	hsa_circ_0000386
hsa-miR-106b-5p	hsa_circ_0000391
hsa-miR-106b-5p	hsa_circ_0000400
hsa-miR-106b-5p	hsa_circ_0000429
hsa-miR-106b-5p	hsa_circ_0000442
hsa-miR-106b-5p	hsa_circ_0000443
hsa-miR-106b-5p	hsa_circ_0000444
hsa-miR-106b-5p	hsa_circ_0000466
hsa-miR-106b-5p	hsa_circ_0000494
hsa-miR-106b-5p	hsa_circ_0000522
hsa-miR-106b-5p	hsa_circ_0000540
hsa-miR-106b-5p	hsa_circ_0000547
hsa-miR-106b-5p	hsa_circ_0000552
hsa-miR-106b-5p	hsa_circ_0000587
hsa-miR-106b-5p	hsa_circ_0000593
hsa-miR-106b-5p	hsa_circ_0000599
hsa-miR-106b-5p	hsa_circ_0000602
hsa-miR-106b-5p	hsa_circ_0000710
hsa-miR-106b-5p	hsa_circ_0000712
hsa-miR-106b-5p	hsa_circ_0000766
hsa-miR-106b-5p	hsa_circ_0000767
hsa-miR-106b-5p	hsa_circ_0000768
hsa-miR-106b-5p	hsa_circ_0000769
hsa-miR-106b-5p	hsa_circ_0000776
hsa-miR-106b-5p	hsa_circ_0000793
hsa-miR-106b-5p	hsa_circ_0000794
hsa-miR-106b-5p	hsa_circ_0000815
hsa-miR-106b-5p	hsa_circ_0000833
hsa-miR-106b-5p	hsa_circ_0000845
hsa-miR-106b-5p	hsa_circ_0000903
hsa-miR-106b-5p	hsa_circ_0000938
hsa-miR-106b-5p	hsa_circ_0000962
hsa-miR-106b-5p	hsa_circ_0000972
hsa-miR-106b-5p	hsa_circ_0000973
hsa-miR-106b-5p	hsa_circ_0000982
hsa-miR-106b-5p	hsa_circ_0000983
hsa-miR-106b-5p	hsa_circ_0001021
hsa-miR-106b-5p	hsa_circ_0001031
hsa-miR-106b-5p	hsa_circ_0001041
hsa-miR-106b-5p	hsa_circ_0001068
hsa-miR-106b-5p	hsa_circ_0001105
hsa-miR-106b-5p	hsa_circ_0001106
hsa-miR-106b-5p	hsa_circ_0001118
hsa-miR-106b-5p	hsa_circ_0001119
hsa-miR-106b-5p	hsa_circ_0001153
hsa-miR-106b-5p	hsa_circ_0001191
hsa-miR-106b-5p	hsa_circ_0001241
hsa-miR-106b-5p	hsa_circ_0001242
hsa-miR-106b-5p	hsa_circ_0001243
hsa-miR-106b-5p	hsa_circ_0001272
hsa-miR-106b-5p	hsa_circ_0001340
hsa-miR-106b-5p	hsa_circ_0001345
hsa-miR-106b-5p	hsa_circ_0001346
hsa-miR-106b-5p	hsa_circ_0001351
hsa-miR-106b-5p	hsa_circ_0001386
hsa-miR-106b-5p	hsa_circ_0001442
hsa-miR-106b-5p	hsa_circ_0001447
hsa-miR-106b-5p	hsa_circ_0001448
hsa-miR-106b-5p	hsa_circ_0001468
hsa-miR-106b-5p	hsa_circ_0001476
hsa-miR-106b-5p	hsa_circ_0001495
hsa-miR-106b-5p	hsa_circ_0001563
hsa-miR-106b-5p	hsa_circ_0001585
hsa-miR-106b-5p	hsa_circ_0001591
hsa-miR-106b-5p	hsa_circ_0001600
hsa-miR-106b-5p	hsa_circ_0001639
hsa-miR-106b-5p	hsa_circ_0001654
hsa-miR-106b-5p	hsa_circ_0001658
hsa-miR-106b-5p	hsa_circ_0001672
hsa-miR-106b-5p	hsa_circ_0001693
hsa-miR-106b-5p	hsa_circ_0001710
hsa-miR-106b-5p	hsa_circ_0001711
hsa-miR-106b-5p	hsa_circ_0001721
hsa-miR-106b-5p	hsa_circ_0001724
hsa-miR-106b-5p	hsa_circ_0001731
hsa-miR-106b-5p	hsa_circ_0001788
hsa-miR-106b-5p	hsa_circ_0001842
hsa-miR-106b-5p	hsa_circ_0001859
hsa-miR-106b-5p	hsa_circ_0001879
hsa-miR-106b-5p	hsa_circ_0001927
hsa-miR-106b-5p	hsa_circ_0002224
hsa-miR-106b-5p	hsa_circ_0003466
hsa-miR-106b-5p	hsa_circ_0003473
hsa-miR-106b-5p	hsa_circ_0003960
hsa-miR-106b-5p	hsa_circ_0004036
hsa-miR-106b-5p	hsa_circ_0004422
hsa-miR-106b-5p	hsa_circ_0004462
hsa-miR-106b-5p	hsa_circ_0005885
hsa-miR-106b-5p	hsa_circ_0005891
hsa-miR-106b-5p	hsa_circ_0005940
hsa-miR-106b-5p	hsa_circ_0006625
hsa-miR-106b-5p	hsa_circ_0006648
hsa-miR-106b-5p	hsa_circ_0006669
hsa-miR-106b-5p	hsa_circ_0006783
hsa-miR-106b-5p	hsa_circ_0006820
hsa-miR-106b-5p	hsa_circ_0006880
hsa-miR-106b-5p	hsa_circ_0007169
hsa-miR-106b-5p	hsa_circ_0007400
hsa-miR-106b-5p	hsa_circ_0007815
hsa-miR-106b-5p	hsa_circ_0009085
hsa-miR-106b-5p	hsa_circ_0011527
hsa-miR-106b-5p	hsa_circ_0013821
hsa-miR-106b-5p	hsa_circ_0013826
hsa-miR-106b-5p	hsa_circ_0013827
hsa-miR-106b-5p	hsa_circ_0017914
hsa-miR-106b-5p	hsa_circ_0017915
hsa-miR-106b-5p	hsa_circ_0017916
hsa-miR-106b-5p	hsa_circ_0017917
hsa-miR-106b-5p	hsa_circ_0018232
hsa-miR-106b-5p	hsa_circ_0018304
hsa-miR-106b-5p	hsa_circ_0018355
hsa-miR-106b-5p	hsa_circ_0018356
hsa-miR-106b-5p	hsa_circ_0018357
hsa-miR-106b-5p	hsa_circ_0018359
hsa-miR-106b-5p	hsa_circ_0027246
hsa-miR-106b-5p	hsa_circ_0027814
hsa-miR-106b-5p	hsa_circ_0030053
hsa-miR-106b-5p	hsa_circ_0037013
hsa-miR-106b-5p	hsa_circ_0037014
hsa-miR-106b-5p	hsa_circ_0038032
hsa-miR-106b-5p	hsa_circ_0038902
hsa-miR-106b-5p	hsa_circ_0044175
hsa-miR-106b-5p	hsa_circ_0044178
hsa-miR-106b-5p	hsa_circ_0044179
hsa-miR-106b-5p	hsa_circ_0044181
hsa-miR-106b-5p	hsa_circ_0044187
hsa-miR-106b-5p	hsa_circ_0044188
hsa-miR-106b-5p	hsa_circ_0044189
hsa-miR-106b-5p	hsa_circ_0044190
hsa-miR-106b-5p	hsa_circ_0044191
hsa-miR-106b-5p	hsa_circ_0044196
hsa-miR-106b-5p	hsa_circ_0049494
hsa-miR-106b-5p	hsa_circ_0050270
hsa-miR-106b-5p	hsa_circ_0050292
hsa-miR-106b-5p	hsa_circ_0058718
hsa-miR-106b-5p	hsa_circ_0062927
hsa-miR-106b-5p	hsa_circ_0064610
hsa-miR-106b-5p	hsa_circ_0068511
hsa-miR-106b-5p	hsa_circ_0072804
hsa-miR-106b-5p	hsa_circ_0072812
hsa-miR-106b-5p	hsa_circ_0072814
hsa-miR-106b-5p	hsa_circ_0075919
hsa-miR-106b-5p	hsa_circ_0075921
hsa-miR-106b-5p	hsa_circ_0075924
hsa-miR-106b-5p	hsa_circ_0075925
hsa-miR-106b-5p	hsa_circ_0075932
hsa-miR-106b-5p	hsa_circ_0075940
hsa-miR-106b-5p	hsa_circ_0075955
hsa-miR-106b-5p	hsa_circ_0075958
hsa-miR-106b-5p	hsa_circ_0075969
hsa-miR-106b-5p	hsa_circ_0076868
hsa-miR-106b-5p	hsa_circ_0076869
hsa-miR-106b-5p	hsa_circ_0076870
hsa-miR-106b-5p	hsa_circ_0076871
hsa-miR-106b-5p	hsa_circ_0076872
hsa-miR-106b-5p	hsa_circ_0078031
hsa-miR-106b-5p	hsa_circ_0080464
hsa-miR-106b-5p	hsa_circ_0080465
hsa-miR-106b-5p	hsa_circ_0085975
hsa-miR-106b-5p	hsa_circ_0089771
hsa-miR-106b-5p	hsa_circ_0089772
hsa-miR-106b-5p	hsa_circ_0089783
hsa-miR-106b-5p	hsa_circ_0089796
hsa-miR-106b-5p	hsa_circ_0089797
hsa-miR-106b-5p	hsa_circ_0089798
hsa-miR-106b-5p	hsa_circ_0089799
hsa-miR-106b-5p	hsa_circ_0089801
hsa-miR-10a-5p	hsa_circ_0000006
hsa-miR-10a-5p	hsa_circ_0000045
hsa-miR-10a-5p	hsa_circ_0000175
hsa-miR-10a-5p	hsa_circ_0000284
hsa-miR-10a-5p	hsa_circ_0000376
hsa-miR-10a-5p	hsa_circ_0000397
hsa-miR-10a-5p	hsa_circ_0000526
hsa-miR-10a-5p	hsa_circ_0000552
hsa-miR-10a-5p	hsa_circ_0000627
hsa-miR-10a-5p	hsa_circ_0000663
hsa-miR-10a-5p	hsa_circ_0000845
hsa-miR-10a-5p	hsa_circ_0000937
hsa-miR-10a-5p	hsa_circ_0000962
hsa-miR-10a-5p	hsa_circ_0001199
hsa-miR-10a-5p	hsa_circ_0001241
hsa-miR-10a-5p	hsa_circ_0001242
hsa-miR-10a-5p	hsa_circ_0001243
hsa-miR-10a-5p	hsa_circ_0001292
hsa-miR-10a-5p	hsa_circ_0001594
hsa-miR-10a-5p	hsa_circ_0001711
hsa-miR-10a-5p	hsa_circ_0001731
hsa-miR-10a-5p	hsa_circ_0002791
hsa-miR-10a-5p	hsa_circ_0003812
hsa-miR-10a-5p	hsa_circ_0004082
hsa-miR-10a-5p	hsa_circ_0004452
hsa-miR-10a-5p	hsa_circ_0004601
hsa-miR-10a-5p	hsa_circ_0006417
hsa-miR-10a-5p	hsa_circ_0006625
hsa-miR-10a-5p	hsa_circ_0006783
hsa-miR-10a-5p	hsa_circ_0007185
hsa-miR-10a-5p	hsa_circ_0007740
hsa-miR-10a-5p	hsa_circ_0008850
hsa-miR-10a-5p	hsa_circ_0027246
hsa-miR-10a-5p	hsa_circ_0033955
hsa-miR-10a-5p	hsa_circ_0036002
hsa-miR-10a-5p	hsa_circ_0038203
hsa-miR-10a-5p	hsa_circ_0038205
hsa-miR-10a-5p	hsa_circ_0038447
hsa-miR-10a-5p	hsa_circ_0038448
hsa-miR-10a-5p	hsa_circ_0038450
hsa-miR-10a-5p	hsa_circ_0038892
hsa-miR-10a-5p	hsa_circ_0038893
hsa-miR-10a-5p	hsa_circ_0038894
hsa-miR-10a-5p	hsa_circ_0038895
hsa-miR-10a-5p	hsa_circ_0038896
hsa-miR-10a-5p	hsa_circ_0038907
hsa-miR-10a-5p	hsa_circ_0038908
hsa-miR-10a-5p	hsa_circ_0038909
hsa-miR-10a-5p	hsa_circ_0040153
hsa-miR-10a-5p	hsa_circ_0044178
hsa-miR-10a-5p	hsa_circ_0044179
hsa-miR-10a-5p	hsa_circ_0044181
hsa-miR-10a-5p	hsa_circ_0044187
hsa-miR-10a-5p	hsa_circ_0044189
hsa-miR-10a-5p	hsa_circ_0044190
hsa-miR-10a-5p	hsa_circ_0044191
hsa-miR-10a-5p	hsa_circ_0049495
hsa-miR-10a-5p	hsa_circ_0068512
hsa-miR-10a-5p	hsa_circ_0075407
hsa-miR-10a-5p	hsa_circ_0075932
hsa-miR-10a-5p	hsa_circ_0075943
hsa-miR-10a-5p	hsa_circ_0076872
hsa-miR-10a-5p	hsa_circ_0080464
hsa-miR-10a-5p	hsa_circ_0080465
hsa-miR-10a-5p	hsa_circ_0089772
hsa-miR-10a-5p	hsa_circ_0089799
hsa-miR-10a-5p	hsa_circ_0089802
hsa-miR-10a-5p	hsa_circ_0089804
hsa-miR-125b-5p	hsa_circ_0000004
hsa-miR-125b-5p	hsa_circ_0000005
hsa-miR-125b-5p	hsa_circ_0000006
hsa-miR-125b-5p	hsa_circ_0000030
hsa-miR-125b-5p	hsa_circ_0000039
hsa-miR-125b-5p	hsa_circ_0000051
hsa-miR-125b-5p	hsa_circ_0000069
hsa-miR-125b-5p	hsa_circ_0000129
hsa-miR-125b-5p	hsa_circ_0000139
hsa-miR-125b-5p	hsa_circ_0000212
hsa-miR-125b-5p	hsa_circ_0000249
hsa-miR-125b-5p	hsa_circ_0000254
hsa-miR-125b-5p	hsa_circ_0000264
hsa-miR-125b-5p	hsa_circ_0000308
hsa-miR-125b-5p	hsa_circ_0000369
hsa-miR-125b-5p	hsa_circ_0000370
hsa-miR-125b-5p	hsa_circ_0000494
hsa-miR-125b-5p	hsa_circ_0000527
hsa-miR-125b-5p	hsa_circ_0000552
hsa-miR-125b-5p	hsa_circ_0000577
hsa-miR-125b-5p	hsa_circ_0000631
hsa-miR-125b-5p	hsa_circ_0000632
hsa-miR-125b-5p	hsa_circ_0000655
hsa-miR-125b-5p	hsa_circ_0000688
hsa-miR-125b-5p	hsa_circ_0000701
hsa-miR-125b-5p	hsa_circ_0000717
hsa-miR-125b-5p	hsa_circ_0000727
hsa-miR-125b-5p	hsa_circ_0000768
hsa-miR-125b-5p	hsa_circ_0000769
hsa-miR-125b-5p	hsa_circ_0000798
hsa-miR-125b-5p	hsa_circ_0000799
hsa-miR-125b-5p	hsa_circ_0000815
hsa-miR-125b-5p	hsa_circ_0000836
hsa-miR-125b-5p	hsa_circ_0000868
hsa-miR-125b-5p	hsa_circ_0000893
hsa-miR-125b-5p	hsa_circ_0000962
hsa-miR-125b-5p	hsa_circ_0000978
hsa-miR-125b-5p	hsa_circ_0000990
hsa-miR-125b-5p	hsa_circ_0001021
hsa-miR-125b-5p	hsa_circ_0001113
hsa-miR-125b-5p	hsa_circ_0001142
hsa-miR-125b-5p	hsa_circ_0001232
hsa-miR-125b-5p	hsa_circ_0001307
hsa-miR-125b-5p	hsa_circ_0001310
hsa-miR-125b-5p	hsa_circ_0001394
hsa-miR-125b-5p	hsa_circ_0001404
hsa-miR-125b-5p	hsa_circ_0001441
hsa-miR-125b-5p	hsa_circ_0001450
hsa-miR-125b-5p	hsa_circ_0001467
hsa-miR-125b-5p	hsa_circ_0001480
hsa-miR-125b-5p	hsa_circ_0001492
hsa-miR-125b-5p	hsa_circ_0001493
hsa-miR-125b-5p	hsa_circ_0001585
hsa-miR-125b-5p	hsa_circ_0001586
hsa-miR-125b-5p	hsa_circ_0001624
hsa-miR-125b-5p	hsa_circ_0001666
hsa-miR-125b-5p	hsa_circ_0001693
hsa-miR-125b-5p	hsa_circ_0001714
hsa-miR-125b-5p	hsa_circ_0001719
hsa-miR-125b-5p	hsa_circ_0001723
hsa-miR-125b-5p	hsa_circ_0001731
hsa-miR-125b-5p	hsa_circ_0001769
hsa-miR-125b-5p	hsa_circ_0001775
hsa-miR-125b-5p	hsa_circ_0001855
hsa-miR-125b-5p	hsa_circ_0001856
hsa-miR-125b-5p	hsa_circ_0001883
hsa-miR-125b-5p	hsa_circ_0001886
hsa-miR-125b-5p	hsa_circ_0001890
hsa-miR-125b-5p	hsa_circ_0001902
hsa-miR-125b-5p	hsa_circ_0003812
hsa-miR-125b-5p	hsa_circ_0003960
hsa-miR-125b-5p	hsa_circ_0004452
hsa-miR-125b-5p	hsa_circ_0004601
hsa-miR-125b-5p	hsa_circ_0006625
hsa-miR-125b-5p	hsa_circ_0006783
hsa-miR-125b-5p	hsa_circ_0007185
hsa-miR-125b-5p	hsa_circ_0007740
hsa-miR-125b-5p	hsa_circ_0007815
hsa-miR-125b-5p	hsa_circ_0009085
hsa-miR-125b-5p	hsa_circ_0010514
hsa-miR-125b-5p	hsa_circ_0010515
hsa-miR-125b-5p	hsa_circ_0013763
hsa-miR-125b-5p	hsa_circ_0013827
hsa-miR-125b-5p	hsa_circ_0013934
hsa-miR-125b-5p	hsa_circ_0020754
hsa-miR-125b-5p	hsa_circ_0020755
hsa-miR-125b-5p	hsa_circ_0020756
hsa-miR-125b-5p	hsa_circ_0020757
hsa-miR-125b-5p	hsa_circ_0020758
hsa-miR-125b-5p	hsa_circ_0020759
hsa-miR-125b-5p	hsa_circ_0020760
hsa-miR-125b-5p	hsa_circ_0020761
hsa-miR-125b-5p	hsa_circ_0020762
hsa-miR-125b-5p	hsa_circ_0027246
hsa-miR-125b-5p	hsa_circ_0029202
hsa-miR-125b-5p	hsa_circ_0038902
hsa-miR-125b-5p	hsa_circ_0042203
hsa-miR-125b-5p	hsa_circ_0042204
hsa-miR-125b-5p	hsa_circ_0044175
hsa-miR-125b-5p	hsa_circ_0044187
hsa-miR-125b-5p	hsa_circ_0044189
hsa-miR-125b-5p	hsa_circ_0044190
hsa-miR-125b-5p	hsa_circ_0044191
hsa-miR-125b-5p	hsa_circ_0044203
hsa-miR-125b-5p	hsa_circ_0050270
hsa-miR-125b-5p	hsa_circ_0064198
hsa-miR-125b-5p	hsa_circ_0075921
hsa-miR-125b-5p	hsa_circ_0075928
hsa-miR-125b-5p	hsa_circ_0075940
hsa-miR-125b-5p	hsa_circ_0075953
hsa-miR-125b-5p	hsa_circ_0075959
hsa-miR-125b-5p	hsa_circ_0075961
hsa-miR-125b-5p	hsa_circ_0076872
hsa-miR-125b-5p	hsa_circ_0087105
hsa-miR-125b-5p	hsa_circ_0089761
hsa-miR-125b-5p	hsa_circ_0089763
hsa-miR-125b-5p	hsa_circ_0089799
hsa-miR-125b-5p	hsa_circ_0089802
hsa-miR-125b-5p	hsa_circ_0089804
hsa-miR-130b-3p	hsa_circ_0000005
hsa-miR-130b-3p	hsa_circ_0000018
hsa-miR-130b-3p	hsa_circ_0000029
hsa-miR-130b-3p	hsa_circ_0000068
hsa-miR-130b-3p	hsa_circ_0000155
hsa-miR-130b-3p	hsa_circ_0000171
hsa-miR-130b-3p	hsa_circ_0000190
hsa-miR-130b-3p	hsa_circ_0000210
hsa-miR-130b-3p	hsa_circ_0000229
hsa-miR-130b-3p	hsa_circ_0000230
hsa-miR-130b-3p	hsa_circ_0000245
hsa-miR-130b-3p	hsa_circ_0000249
hsa-miR-130b-3p	hsa_circ_0000283
hsa-miR-130b-3p	hsa_circ_0000354
hsa-miR-130b-3p	hsa_circ_0000384
hsa-miR-130b-3p	hsa_circ_0000400
hsa-miR-130b-3p	hsa_circ_0000442
hsa-miR-130b-3p	hsa_circ_0000443
hsa-miR-130b-3p	hsa_circ_0000444
hsa-miR-130b-3p	hsa_circ_0000522
hsa-miR-130b-3p	hsa_circ_0000527
hsa-miR-130b-3p	hsa_circ_0000543
hsa-miR-130b-3p	hsa_circ_0000552
hsa-miR-130b-3p	hsa_circ_0000562
hsa-miR-130b-3p	hsa_circ_0000563
hsa-miR-130b-3p	hsa_circ_0000591
hsa-miR-130b-3p	hsa_circ_0000601
hsa-miR-130b-3p	hsa_circ_0000727
hsa-miR-130b-3p	hsa_circ_0000731
hsa-miR-130b-3p	hsa_circ_0000793
hsa-miR-130b-3p	hsa_circ_0000815
hsa-miR-130b-3p	hsa_circ_0000832
hsa-miR-130b-3p	hsa_circ_0000892
hsa-miR-130b-3p	hsa_circ_0000943
hsa-miR-130b-3p	hsa_circ_0000972
hsa-miR-130b-3p	hsa_circ_0000973
hsa-miR-130b-3p	hsa_circ_0000994
hsa-miR-130b-3p	hsa_circ_0001057
hsa-miR-130b-3p	hsa_circ_0001075
hsa-miR-130b-3p	hsa_circ_0001215
hsa-miR-130b-3p	hsa_circ_0001217
hsa-miR-130b-3p	hsa_circ_0001272
hsa-miR-130b-3p	hsa_circ_0001278
hsa-miR-130b-3p	hsa_circ_0001322
hsa-miR-130b-3p	hsa_circ_0001351
hsa-miR-130b-3p	hsa_circ_0001454
hsa-miR-130b-3p	hsa_circ_0001468
hsa-miR-130b-3p	hsa_circ_0001495
hsa-miR-130b-3p	hsa_circ_0001573
hsa-miR-130b-3p	hsa_circ_0001592
hsa-miR-130b-3p	hsa_circ_0001605
hsa-miR-130b-3p	hsa_circ_0001611
hsa-miR-130b-3p	hsa_circ_0001615
hsa-miR-130b-3p	hsa_circ_0001639
hsa-miR-130b-3p	hsa_circ_0001655
hsa-miR-130b-3p	hsa_circ_0001723
hsa-miR-130b-3p	hsa_circ_0001724
hsa-miR-130b-3p	hsa_circ_0001731
hsa-miR-130b-3p	hsa_circ_0001746
hsa-miR-130b-3p	hsa_circ_0001747
hsa-miR-130b-3p	hsa_circ_0001750
hsa-miR-130b-3p	hsa_circ_0001800
hsa-miR-130b-3p	hsa_circ_0001864
hsa-miR-130b-3p	hsa_circ_0001911
hsa-miR-130b-3p	hsa_circ_0002722
hsa-miR-130b-3p	hsa_circ_0002791
hsa-miR-130b-3p	hsa_circ_0003812
hsa-miR-130b-3p	hsa_circ_0003960
hsa-miR-130b-3p	hsa_circ_0004082
hsa-miR-130b-3p	hsa_circ_0004462
hsa-miR-130b-3p	hsa_circ_0004601
hsa-miR-130b-3p	hsa_circ_0005455
hsa-miR-130b-3p	hsa_circ_0005891
hsa-miR-130b-3p	hsa_circ_0005929
hsa-miR-130b-3p	hsa_circ_0006166
hsa-miR-130b-3p	hsa_circ_0006417
hsa-miR-130b-3p	hsa_circ_0006625
hsa-miR-130b-3p	hsa_circ_0006783
hsa-miR-130b-3p	hsa_circ_0006880
hsa-miR-130b-3p	hsa_circ_0007185
hsa-miR-130b-3p	hsa_circ_0007740
hsa-miR-130b-3p	hsa_circ_0008720
hsa-miR-130b-3p	hsa_circ_0009085
hsa-miR-130b-3p	hsa_circ_0011527
hsa-miR-130b-3p	hsa_circ_0013763
hsa-miR-130b-3p	hsa_circ_0013934
hsa-miR-130b-3p	hsa_circ_0013935
hsa-miR-130b-3p	hsa_circ_0013936
hsa-miR-130b-3p	hsa_circ_0017914
hsa-miR-130b-3p	hsa_circ_0017915
hsa-miR-130b-3p	hsa_circ_0027246
hsa-miR-130b-3p	hsa_circ_0038892
hsa-miR-130b-3p	hsa_circ_0038893
hsa-miR-130b-3p	hsa_circ_0038894
hsa-miR-130b-3p	hsa_circ_0038895
hsa-miR-130b-3p	hsa_circ_0038896
hsa-miR-130b-3p	hsa_circ_0038907
hsa-miR-130b-3p	hsa_circ_0038908
hsa-miR-130b-3p	hsa_circ_0038909
hsa-miR-130b-3p	hsa_circ_0043114
hsa-miR-130b-3p	hsa_circ_0043115
hsa-miR-130b-3p	hsa_circ_0044175
hsa-miR-130b-3p	hsa_circ_0044176
hsa-miR-130b-3p	hsa_circ_0044178
hsa-miR-130b-3p	hsa_circ_0044179
hsa-miR-130b-3p	hsa_circ_0044187
hsa-miR-130b-3p	hsa_circ_0044189
hsa-miR-130b-3p	hsa_circ_0044190
hsa-miR-130b-3p	hsa_circ_0044191
hsa-miR-130b-3p	hsa_circ_0052109
hsa-miR-130b-3p	hsa_circ_0052335
hsa-miR-130b-3p	hsa_circ_0056014
hsa-miR-130b-3p	hsa_circ_0056015
hsa-miR-130b-3p	hsa_circ_0058718
hsa-miR-130b-3p	hsa_circ_0064441
hsa-miR-130b-3p	hsa_circ_0064610
hsa-miR-130b-3p	hsa_circ_0068511
hsa-miR-130b-3p	hsa_circ_0068512
hsa-miR-130b-3p	hsa_circ_0072804
hsa-miR-130b-3p	hsa_circ_0076868
hsa-miR-130b-3p	hsa_circ_0076869
hsa-miR-130b-3p	hsa_circ_0076870
hsa-miR-130b-3p	hsa_circ_0076871
hsa-miR-130b-3p	hsa_circ_0076872
hsa-miR-130b-3p	hsa_circ_0089799
hsa-miR-130b-3p	hsa_circ_0089802
hsa-miR-130b-3p	hsa_circ_0089804
hsa-miR-139-5p	hsa_circ_0000171
hsa-miR-139-5p	hsa_circ_0000175
hsa-miR-139-5p	hsa_circ_0000249
hsa-miR-139-5p	hsa_circ_0000256
hsa-miR-139-5p	hsa_circ_0000404
hsa-miR-139-5p	hsa_circ_0000498
hsa-miR-139-5p	hsa_circ_0000526
hsa-miR-139-5p	hsa_circ_0000543
hsa-miR-139-5p	hsa_circ_0000552
hsa-miR-139-5p	hsa_circ_0000562
hsa-miR-139-5p	hsa_circ_0000563
hsa-miR-139-5p	hsa_circ_0000627
hsa-miR-139-5p	hsa_circ_0000750
hsa-miR-139-5p	hsa_circ_0000780
hsa-miR-139-5p	hsa_circ_0000962
hsa-miR-139-5p	hsa_circ_0001003
hsa-miR-139-5p	hsa_circ_0001081
hsa-miR-139-5p	hsa_circ_0001110
hsa-miR-139-5p	hsa_circ_0001192
hsa-miR-139-5p	hsa_circ_0001293
hsa-miR-139-5p	hsa_circ_0001351
hsa-miR-139-5p	hsa_circ_0001417
hsa-miR-139-5p	hsa_circ_0001480
hsa-miR-139-5p	hsa_circ_0001504
hsa-miR-139-5p	hsa_circ_0001537
hsa-miR-139-5p	hsa_circ_0001610
hsa-miR-139-5p	hsa_circ_0001611
hsa-miR-139-5p	hsa_circ_0001613
hsa-miR-139-5p	hsa_circ_0001614
hsa-miR-139-5p	hsa_circ_0001642
hsa-miR-139-5p	hsa_circ_0001650
hsa-miR-139-5p	hsa_circ_0001659
hsa-miR-139-5p	hsa_circ_0001693
hsa-miR-139-5p	hsa_circ_0001743
hsa-miR-139-5p	hsa_circ_0001852
hsa-miR-139-5p	hsa_circ_0001933
hsa-miR-139-5p	hsa_circ_0002791
hsa-miR-139-5p	hsa_circ_0003812
hsa-miR-139-5p	hsa_circ_0004422
hsa-miR-139-5p	hsa_circ_0004601
hsa-miR-139-5p	hsa_circ_0005940
hsa-miR-139-5p	hsa_circ_0006417
hsa-miR-139-5p	hsa_circ_0006625
hsa-miR-139-5p	hsa_circ_0006783
hsa-miR-139-5p	hsa_circ_0007185
hsa-miR-139-5p	hsa_circ_0008720
hsa-miR-139-5p	hsa_circ_0009093
hsa-miR-139-5p	hsa_circ_0013971
hsa-miR-139-5p	hsa_circ_0017914
hsa-miR-139-5p	hsa_circ_0017915
hsa-miR-139-5p	hsa_circ_0027246
hsa-miR-139-5p	hsa_circ_0044179
hsa-miR-139-5p	hsa_circ_0044183
hsa-miR-139-5p	hsa_circ_0044184
hsa-miR-139-5p	hsa_circ_0044185
hsa-miR-139-5p	hsa_circ_0044186
hsa-miR-139-5p	hsa_circ_0044187
hsa-miR-139-5p	hsa_circ_0044189
hsa-miR-139-5p	hsa_circ_0044190
hsa-miR-139-5p	hsa_circ_0044191
hsa-miR-139-5p	hsa_circ_0059682
hsa-miR-139-5p	hsa_circ_0063867
hsa-miR-139-5p	hsa_circ_0064610
hsa-miR-139-5p	hsa_circ_0068512
hsa-miR-139-5p	hsa_circ_0075965
hsa-miR-139-5p	hsa_circ_0075966
hsa-miR-139-5p	hsa_circ_0076872
hsa-miR-139-5p	hsa_circ_0080464
hsa-miR-139-5p	hsa_circ_0080465
hsa-miR-1-3p	hsa_circ_0000023
hsa-miR-1-3p	hsa_circ_0000024
hsa-miR-1-3p	hsa_circ_0000199
hsa-miR-1-3p	hsa_circ_0000224
hsa-miR-1-3p	hsa_circ_0000338
hsa-miR-1-3p	hsa_circ_0000363
hsa-miR-1-3p	hsa_circ_0000376
hsa-miR-1-3p	hsa_circ_0000552
hsa-miR-1-3p	hsa_circ_0000555
hsa-miR-1-3p	hsa_circ_0000585
hsa-miR-1-3p	hsa_circ_0000606
hsa-miR-1-3p	hsa_circ_0000650
hsa-miR-1-3p	hsa_circ_0000814
hsa-miR-1-3p	hsa_circ_0000816
hsa-miR-1-3p	hsa_circ_0000817
hsa-miR-1-3p	hsa_circ_0000876
hsa-miR-1-3p	hsa_circ_0000917
hsa-miR-1-3p	hsa_circ_0000962
hsa-miR-1-3p	hsa_circ_0000964
hsa-miR-1-3p	hsa_circ_0000989
hsa-miR-1-3p	hsa_circ_0000990
hsa-miR-1-3p	hsa_circ_0001056
hsa-miR-1-3p	hsa_circ_0001095
hsa-miR-1-3p	hsa_circ_0001107
hsa-miR-1-3p	hsa_circ_0001108
hsa-miR-1-3p	hsa_circ_0001136
hsa-miR-1-3p	hsa_circ_0001222
hsa-miR-1-3p	hsa_circ_0001264
hsa-miR-1-3p	hsa_circ_0001268
hsa-miR-1-3p	hsa_circ_0001314
hsa-miR-1-3p	hsa_circ_0001337
hsa-miR-1-3p	hsa_circ_0001346
hsa-miR-1-3p	hsa_circ_0001359
hsa-miR-1-3p	hsa_circ_0001360
hsa-miR-1-3p	hsa_circ_0001409
hsa-miR-1-3p	hsa_circ_0001423
hsa-miR-1-3p	hsa_circ_0001427
hsa-miR-1-3p	hsa_circ_0001471
hsa-miR-1-3p	hsa_circ_0001473
hsa-miR-1-3p	hsa_circ_0001557
hsa-miR-1-3p	hsa_circ_0001711
hsa-miR-1-3p	hsa_circ_0001726
hsa-miR-1-3p	hsa_circ_0001731
hsa-miR-1-3p	hsa_circ_0001757
hsa-miR-1-3p	hsa_circ_0001868
hsa-miR-1-3p	hsa_circ_0002791
hsa-miR-1-3p	hsa_circ_0003812
hsa-miR-1-3p	hsa_circ_0004082
hsa-miR-1-3p	hsa_circ_0004422
hsa-miR-1-3p	hsa_circ_0005929
hsa-miR-1-3p	hsa_circ_0005940
hsa-miR-1-3p	hsa_circ_0006417
hsa-miR-1-3p	hsa_circ_0006783
hsa-miR-1-3p	hsa_circ_0007185
hsa-miR-1-3p	hsa_circ_0007832
hsa-miR-1-3p	hsa_circ_0008720
hsa-miR-1-3p	hsa_circ_0013934
hsa-miR-1-3p	hsa_circ_0013935
hsa-miR-1-3p	hsa_circ_0013936
hsa-miR-1-3p	hsa_circ_0013937
hsa-miR-1-3p	hsa_circ_0018230
hsa-miR-1-3p	hsa_circ_0018231
hsa-miR-1-3p	hsa_circ_0018232
hsa-miR-1-3p	hsa_circ_0027246
hsa-miR-1-3p	hsa_circ_0038447
hsa-miR-1-3p	hsa_circ_0038448
hsa-miR-1-3p	hsa_circ_0038450
hsa-miR-1-3p	hsa_circ_0038892
hsa-miR-1-3p	hsa_circ_0038893
hsa-miR-1-3p	hsa_circ_0038894
hsa-miR-1-3p	hsa_circ_0038895
hsa-miR-1-3p	hsa_circ_0038896
hsa-miR-1-3p	hsa_circ_0038907
hsa-miR-1-3p	hsa_circ_0038908
hsa-miR-1-3p	hsa_circ_0038909
hsa-miR-1-3p	hsa_circ_0040153
hsa-miR-1-3p	hsa_circ_0044178
hsa-miR-1-3p	hsa_circ_0044179
hsa-miR-1-3p	hsa_circ_0044181
hsa-miR-1-3p	hsa_circ_0044182
hsa-miR-1-3p	hsa_circ_0044183
hsa-miR-1-3p	hsa_circ_0044184
hsa-miR-1-3p	hsa_circ_0044185
hsa-miR-1-3p	hsa_circ_0044186
hsa-miR-1-3p	hsa_circ_0044187
hsa-miR-1-3p	hsa_circ_0064198
hsa-miR-1-3p	hsa_circ_0068512
hsa-miR-1-3p	hsa_circ_0075932
hsa-miR-1-3p	hsa_circ_0075944
hsa-miR-1-3p	hsa_circ_0076868
hsa-miR-1-3p	hsa_circ_0076869
hsa-miR-1-3p	hsa_circ_0076870
hsa-miR-1-3p	hsa_circ_0076871
hsa-miR-1-3p	hsa_circ_0076872
hsa-miR-142-5p	hsa_circ_0000005
hsa-miR-142-5p	hsa_circ_0000084
hsa-miR-142-5p	hsa_circ_0000085
hsa-miR-142-5p	hsa_circ_0000100
hsa-miR-142-5p	hsa_circ_0000175
hsa-miR-142-5p	hsa_circ_0000180
hsa-miR-142-5p	hsa_circ_0000227
hsa-miR-142-5p	hsa_circ_0000228
hsa-miR-142-5p	hsa_circ_0000229
hsa-miR-142-5p	hsa_circ_0000230
hsa-miR-142-5p	hsa_circ_0000234
hsa-miR-142-5p	hsa_circ_0000249
hsa-miR-142-5p	hsa_circ_0000261
hsa-miR-142-5p	hsa_circ_0000282
hsa-miR-142-5p	hsa_circ_0000353
hsa-miR-142-5p	hsa_circ_0000386
hsa-miR-142-5p	hsa_circ_0000397
hsa-miR-142-5p	hsa_circ_0000444
hsa-miR-142-5p	hsa_circ_0000475
hsa-miR-142-5p	hsa_circ_0000504
hsa-miR-142-5p	hsa_circ_0000526
hsa-miR-142-5p	hsa_circ_0000544
hsa-miR-142-5p	hsa_circ_0000547
hsa-miR-142-5p	hsa_circ_0000552
hsa-miR-142-5p	hsa_circ_0000587
hsa-miR-142-5p	hsa_circ_0000609
hsa-miR-142-5p	hsa_circ_0000627
hsa-miR-142-5p	hsa_circ_0000697
hsa-miR-142-5p	hsa_circ_0000698
hsa-miR-142-5p	hsa_circ_0000701
hsa-miR-142-5p	hsa_circ_0000706
hsa-miR-142-5p	hsa_circ_0000868
hsa-miR-142-5p	hsa_circ_0000892
hsa-miR-142-5p	hsa_circ_0000962
hsa-miR-142-5p	hsa_circ_0000982
hsa-miR-142-5p	hsa_circ_0000983
hsa-miR-142-5p	hsa_circ_0000987
hsa-miR-142-5p	hsa_circ_0000998
hsa-miR-142-5p	hsa_circ_0001027
hsa-miR-142-5p	hsa_circ_0001085
hsa-miR-142-5p	hsa_circ_0001118
hsa-miR-142-5p	hsa_circ_0001119
hsa-miR-142-5p	hsa_circ_0001181
hsa-miR-142-5p	hsa_circ_0001186
hsa-miR-142-5p	hsa_circ_0001274
hsa-miR-142-5p	hsa_circ_0001306
hsa-miR-142-5p	hsa_circ_0001403
hsa-miR-142-5p	hsa_circ_0001442
hsa-miR-142-5p	hsa_circ_0001476
hsa-miR-142-5p	hsa_circ_0001503
hsa-miR-142-5p	hsa_circ_0001591
hsa-miR-142-5p	hsa_circ_0001615
hsa-miR-142-5p	hsa_circ_0001654
hsa-miR-142-5p	hsa_circ_0001658
hsa-miR-142-5p	hsa_circ_0001676
hsa-miR-142-5p	hsa_circ_0001710
hsa-miR-142-5p	hsa_circ_0001800
hsa-miR-142-5p	hsa_circ_0001882
hsa-miR-142-5p	hsa_circ_0001922
hsa-miR-142-5p	hsa_circ_0001933
hsa-miR-142-5p	hsa_circ_0001944
hsa-miR-142-5p	hsa_circ_0002627
hsa-miR-142-5p	hsa_circ_0003370
hsa-miR-142-5p	hsa_circ_0003466
hsa-miR-142-5p	hsa_circ_0004082
hsa-miR-142-5p	hsa_circ_0004422
hsa-miR-142-5p	hsa_circ_0004521
hsa-miR-142-5p	hsa_circ_0004601
hsa-miR-142-5p	hsa_circ_0005940
hsa-miR-142-5p	hsa_circ_0006625
hsa-miR-142-5p	hsa_circ_0006783
hsa-miR-142-5p	hsa_circ_0006880
hsa-miR-142-5p	hsa_circ_0007169
hsa-miR-142-5p	hsa_circ_0011527
hsa-miR-142-5p	hsa_circ_0013821
hsa-miR-142-5p	hsa_circ_0013826
hsa-miR-142-5p	hsa_circ_0018305
hsa-miR-142-5p	hsa_circ_0018306
hsa-miR-142-5p	hsa_circ_0018832
hsa-miR-142-5p	hsa_circ_0037987
hsa-miR-142-5p	hsa_circ_0038208
hsa-miR-142-5p	hsa_circ_0038447
hsa-miR-142-5p	hsa_circ_0038448
hsa-miR-142-5p	hsa_circ_0038892
hsa-miR-142-5p	hsa_circ_0038893
hsa-miR-142-5p	hsa_circ_0038894
hsa-miR-142-5p	hsa_circ_0038895
hsa-miR-142-5p	hsa_circ_0038896
hsa-miR-142-5p	hsa_circ_0038907
hsa-miR-142-5p	hsa_circ_0038908
hsa-miR-142-5p	hsa_circ_0038909
hsa-miR-142-5p	hsa_circ_0044179
hsa-miR-142-5p	hsa_circ_0044183
hsa-miR-142-5p	hsa_circ_0044184
hsa-miR-142-5p	hsa_circ_0044185
hsa-miR-142-5p	hsa_circ_0044186
hsa-miR-142-5p	hsa_circ_0044187
hsa-miR-142-5p	hsa_circ_0044189
hsa-miR-142-5p	hsa_circ_0044190
hsa-miR-142-5p	hsa_circ_0044191
hsa-miR-142-5p	hsa_circ_0044196
hsa-miR-142-5p	hsa_circ_0058718
hsa-miR-142-5p	hsa_circ_0064198
hsa-miR-142-5p	hsa_circ_0064441
hsa-miR-142-5p	hsa_circ_0067732
hsa-miR-142-5p	hsa_circ_0072814
hsa-miR-142-5p	hsa_circ_0075924
hsa-miR-142-5p	hsa_circ_0075928
hsa-miR-142-5p	hsa_circ_0075932
hsa-miR-142-5p	hsa_circ_0075943
hsa-miR-142-5p	hsa_circ_0076868
hsa-miR-142-5p	hsa_circ_0076871
hsa-miR-142-5p	hsa_circ_0076872
hsa-miR-142-5p	hsa_circ_0083869
hsa-miR-145-5p	hsa_circ_0000005
hsa-miR-145-5p	hsa_circ_0000006
hsa-miR-145-5p	hsa_circ_0000018
hsa-miR-145-5p	hsa_circ_0000051
hsa-miR-145-5p	hsa_circ_0000062
hsa-miR-145-5p	hsa_circ_0000093
hsa-miR-145-5p	hsa_circ_0000100
hsa-miR-145-5p	hsa_circ_0000115
hsa-miR-145-5p	hsa_circ_0000125
hsa-miR-145-5p	hsa_circ_0000133
hsa-miR-145-5p	hsa_circ_0000136
hsa-miR-145-5p	hsa_circ_0000226
hsa-miR-145-5p	hsa_circ_0000227
hsa-miR-145-5p	hsa_circ_0000228
hsa-miR-145-5p	hsa_circ_0000229
hsa-miR-145-5p	hsa_circ_0000230
hsa-miR-145-5p	hsa_circ_0000249
hsa-miR-145-5p	hsa_circ_0000252
hsa-miR-145-5p	hsa_circ_0000325
hsa-miR-145-5p	hsa_circ_0000353
hsa-miR-145-5p	hsa_circ_0000394
hsa-miR-145-5p	hsa_circ_0000408
hsa-miR-145-5p	hsa_circ_0000425
hsa-miR-145-5p	hsa_circ_0000522
hsa-miR-145-5p	hsa_circ_0000526
hsa-miR-145-5p	hsa_circ_0000533
hsa-miR-145-5p	hsa_circ_0000540
hsa-miR-145-5p	hsa_circ_0000547
hsa-miR-145-5p	hsa_circ_0000552
hsa-miR-145-5p	hsa_circ_0000557
hsa-miR-145-5p	hsa_circ_0000601
hsa-miR-145-5p	hsa_circ_0000607
hsa-miR-145-5p	hsa_circ_0000615
hsa-miR-145-5p	hsa_circ_0000627
hsa-miR-145-5p	hsa_circ_0000647
hsa-miR-145-5p	hsa_circ_0000677
hsa-miR-145-5p	hsa_circ_0000726
hsa-miR-145-5p	hsa_circ_0000727
hsa-miR-145-5p	hsa_circ_0000745
hsa-miR-145-5p	hsa_circ_0000750
hsa-miR-145-5p	hsa_circ_0000756
hsa-miR-145-5p	hsa_circ_0000811
hsa-miR-145-5p	hsa_circ_0000825
hsa-miR-145-5p	hsa_circ_0000835
hsa-miR-145-5p	hsa_circ_0000836
hsa-miR-145-5p	hsa_circ_0000857
hsa-miR-145-5p	hsa_circ_0000868
hsa-miR-145-5p	hsa_circ_0000918
hsa-miR-145-5p	hsa_circ_0000938
hsa-miR-145-5p	hsa_circ_0000943
hsa-miR-145-5p	hsa_circ_0000964
hsa-miR-145-5p	hsa_circ_0000983
hsa-miR-145-5p	hsa_circ_0001017
hsa-miR-145-5p	hsa_circ_0001023
hsa-miR-145-5p	hsa_circ_0001024
hsa-miR-145-5p	hsa_circ_0001027
hsa-miR-145-5p	hsa_circ_0001095
hsa-miR-145-5p	hsa_circ_0001099
hsa-miR-145-5p	hsa_circ_0001155
hsa-miR-145-5p	hsa_circ_0001168
hsa-miR-145-5p	hsa_circ_0001170
hsa-miR-145-5p	hsa_circ_0001175
hsa-miR-145-5p	hsa_circ_0001190
hsa-miR-145-5p	hsa_circ_0001191
hsa-miR-145-5p	hsa_circ_0001192
hsa-miR-145-5p	hsa_circ_0001194
hsa-miR-145-5p	hsa_circ_0001195
hsa-miR-145-5p	hsa_circ_0001217
hsa-miR-145-5p	hsa_circ_0001246
hsa-miR-145-5p	hsa_circ_0001269
hsa-miR-145-5p	hsa_circ_0001273
hsa-miR-145-5p	hsa_circ_0001274
hsa-miR-145-5p	hsa_circ_0001276
hsa-miR-145-5p	hsa_circ_0001308
hsa-miR-145-5p	hsa_circ_0001309
hsa-miR-145-5p	hsa_circ_0001317
hsa-miR-145-5p	hsa_circ_0001326
hsa-miR-145-5p	hsa_circ_0001330
hsa-miR-145-5p	hsa_circ_0001333
hsa-miR-145-5p	hsa_circ_0001337
hsa-miR-145-5p	hsa_circ_0001356
hsa-miR-145-5p	hsa_circ_0001403
hsa-miR-145-5p	hsa_circ_0001414
hsa-miR-145-5p	hsa_circ_0001428
hsa-miR-145-5p	hsa_circ_0001451
hsa-miR-145-5p	hsa_circ_0001454
hsa-miR-145-5p	hsa_circ_0001461
hsa-miR-145-5p	hsa_circ_0001470
hsa-miR-145-5p	hsa_circ_0001492
hsa-miR-145-5p	hsa_circ_0001493
hsa-miR-145-5p	hsa_circ_0001527
hsa-miR-145-5p	hsa_circ_0001585
hsa-miR-145-5p	hsa_circ_0001586
hsa-miR-145-5p	hsa_circ_0001658
hsa-miR-145-5p	hsa_circ_0001687
hsa-miR-145-5p	hsa_circ_0001688
hsa-miR-145-5p	hsa_circ_0001693
hsa-miR-145-5p	hsa_circ_0001714
hsa-miR-145-5p	hsa_circ_0001718
hsa-miR-145-5p	hsa_circ_0001719
hsa-miR-145-5p	hsa_circ_0001731
hsa-miR-145-5p	hsa_circ_0001824
hsa-miR-145-5p	hsa_circ_0001875
hsa-miR-145-5p	hsa_circ_0001931
hsa-miR-145-5p	hsa_circ_0003466
hsa-miR-145-5p	hsa_circ_0004082
hsa-miR-145-5p	hsa_circ_0004601
hsa-miR-145-5p	hsa_circ_0005200
hsa-miR-145-5p	hsa_circ_0006109
hsa-miR-145-5p	hsa_circ_0006625
hsa-miR-145-5p	hsa_circ_0006783
hsa-miR-145-5p	hsa_circ_0011527
hsa-miR-145-5p	hsa_circ_0038892
hsa-miR-145-5p	hsa_circ_0038893
hsa-miR-145-5p	hsa_circ_0038894
hsa-miR-145-5p	hsa_circ_0038895
hsa-miR-145-5p	hsa_circ_0038896
hsa-miR-145-5p	hsa_circ_0038897
hsa-miR-145-5p	hsa_circ_0038898
hsa-miR-145-5p	hsa_circ_0038899
hsa-miR-145-5p	hsa_circ_0038907
hsa-miR-145-5p	hsa_circ_0038909
hsa-miR-145-5p	hsa_circ_0038911
hsa-miR-145-5p	hsa_circ_0038912
hsa-miR-145-5p	hsa_circ_0044178
hsa-miR-145-5p	hsa_circ_0044179
hsa-miR-145-5p	hsa_circ_0044181
hsa-miR-145-5p	hsa_circ_0044187
hsa-miR-145-5p	hsa_circ_0044191
hsa-miR-145-5p	hsa_circ_0049509
hsa-miR-145-5p	hsa_circ_0063867
hsa-miR-145-5p	hsa_circ_0064198
hsa-miR-145-5p	hsa_circ_0072812
hsa-miR-145-5p	hsa_circ_0072852
hsa-miR-145-5p	hsa_circ_0075924
hsa-miR-145-5p	hsa_circ_0076868
hsa-miR-145-5p	hsa_circ_0076869
hsa-miR-145-5p	hsa_circ_0076870
hsa-miR-145-5p	hsa_circ_0076871
hsa-miR-145-5p	hsa_circ_0076872
hsa-miR-145-5p	hsa_circ_0085975
hsa-miR-145-5p	hsa_circ_0090599
hsa-miR-146a-5p	hsa_circ_0000039
hsa-miR-146a-5p	hsa_circ_0000101
hsa-miR-146a-5p	hsa_circ_0000106
hsa-miR-146a-5p	hsa_circ_0000125
hsa-miR-146a-5p	hsa_circ_0000143
hsa-miR-146a-5p	hsa_circ_0000164
hsa-miR-146a-5p	hsa_circ_0000175
hsa-miR-146a-5p	hsa_circ_0000227
hsa-miR-146a-5p	hsa_circ_0000228
hsa-miR-146a-5p	hsa_circ_0000229
hsa-miR-146a-5p	hsa_circ_0000230
hsa-miR-146a-5p	hsa_circ_0000233
hsa-miR-146a-5p	hsa_circ_0000249
hsa-miR-146a-5p	hsa_circ_0000254
hsa-miR-146a-5p	hsa_circ_0000264
hsa-miR-146a-5p	hsa_circ_0000397
hsa-miR-146a-5p	hsa_circ_0000400
hsa-miR-146a-5p	hsa_circ_0000404
hsa-miR-146a-5p	hsa_circ_0000418
hsa-miR-146a-5p	hsa_circ_0000444
hsa-miR-146a-5p	hsa_circ_0000483
hsa-miR-146a-5p	hsa_circ_0000497
hsa-miR-146a-5p	hsa_circ_0000540
hsa-miR-146a-5p	hsa_circ_0000547
hsa-miR-146a-5p	hsa_circ_0000552
hsa-miR-146a-5p	hsa_circ_0000555
hsa-miR-146a-5p	hsa_circ_0000627
hsa-miR-146a-5p	hsa_circ_0000793
hsa-miR-146a-5p	hsa_circ_0000799
hsa-miR-146a-5p	hsa_circ_0000810
hsa-miR-146a-5p	hsa_circ_0000938
hsa-miR-146a-5p	hsa_circ_0000943
hsa-miR-146a-5p	hsa_circ_0000962
hsa-miR-146a-5p	hsa_circ_0001005
hsa-miR-146a-5p	hsa_circ_0001041
hsa-miR-146a-5p	hsa_circ_0001067
hsa-miR-146a-5p	hsa_circ_0001361
hsa-miR-146a-5p	hsa_circ_0001368
hsa-miR-146a-5p	hsa_circ_0001375
hsa-miR-146a-5p	hsa_circ_0001461
hsa-miR-146a-5p	hsa_circ_0001472
hsa-miR-146a-5p	hsa_circ_0001478
hsa-miR-146a-5p	hsa_circ_0001597
hsa-miR-146a-5p	hsa_circ_0001695
hsa-miR-146a-5p	hsa_circ_0001696
hsa-miR-146a-5p	hsa_circ_0001705
hsa-miR-146a-5p	hsa_circ_0001756
hsa-miR-146a-5p	hsa_circ_0001826
hsa-miR-146a-5p	hsa_circ_0001859
hsa-miR-146a-5p	hsa_circ_0001876
hsa-miR-146a-5p	hsa_circ_0001911
hsa-miR-146a-5p	hsa_circ_0003812
hsa-miR-146a-5p	hsa_circ_0004185
hsa-miR-146a-5p	hsa_circ_0004422
hsa-miR-146a-5p	hsa_circ_0004601
hsa-miR-146a-5p	hsa_circ_0005025
hsa-miR-146a-5p	hsa_circ_0005940
hsa-miR-146a-5p	hsa_circ_0006625
hsa-miR-146a-5p	hsa_circ_0006783
hsa-miR-146a-5p	hsa_circ_0007169
hsa-miR-146a-5p	hsa_circ_0008720
hsa-miR-146a-5p	hsa_circ_0013799
hsa-miR-146a-5p	hsa_circ_0017914
hsa-miR-146a-5p	hsa_circ_0017915
hsa-miR-146a-5p	hsa_circ_0017916
hsa-miR-146a-5p	hsa_circ_0017917
hsa-miR-146a-5p	hsa_circ_0044179
hsa-miR-146a-5p	hsa_circ_0044183
hsa-miR-146a-5p	hsa_circ_0044184
hsa-miR-146a-5p	hsa_circ_0044185
hsa-miR-146a-5p	hsa_circ_0044186
hsa-miR-146a-5p	hsa_circ_0044187
hsa-miR-146a-5p	hsa_circ_0044189
hsa-miR-146a-5p	hsa_circ_0044190
hsa-miR-146a-5p	hsa_circ_0044191
hsa-miR-146a-5p	hsa_circ_0052335
hsa-miR-146a-5p	hsa_circ_0059682
hsa-miR-146a-5p	hsa_circ_0059683
hsa-miR-146a-5p	hsa_circ_0059684
hsa-miR-146a-5p	hsa_circ_0059685
hsa-miR-146a-5p	hsa_circ_0063865
hsa-miR-146a-5p	hsa_circ_0063866
hsa-miR-146a-5p	hsa_circ_0063867
hsa-miR-146a-5p	hsa_circ_0064198
hsa-miR-146a-5p	hsa_circ_0072814
hsa-miR-146a-5p	hsa_circ_0075921
hsa-miR-146a-5p	hsa_circ_0075935
hsa-miR-146a-5p	hsa_circ_0075959
hsa-miR-146a-5p	hsa_circ_0075963
hsa-miR-146a-5p	hsa_circ_0089761
hsa-miR-146a-5p	hsa_circ_0089763
hsa-miR-146a-5p	hsa_circ_0092176
hsa-miR-146a-5p	hsa_circ_0092177
hsa-miR-146b-5p	hsa_circ_0000039
hsa-miR-146b-5p	hsa_circ_0000101
hsa-miR-146b-5p	hsa_circ_0000106
hsa-miR-146b-5p	hsa_circ_0000125
hsa-miR-146b-5p	hsa_circ_0000143
hsa-miR-146b-5p	hsa_circ_0000164
hsa-miR-146b-5p	hsa_circ_0000175
hsa-miR-146b-5p	hsa_circ_0000227
hsa-miR-146b-5p	hsa_circ_0000228
hsa-miR-146b-5p	hsa_circ_0000229
hsa-miR-146b-5p	hsa_circ_0000230
hsa-miR-146b-5p	hsa_circ_0000233
hsa-miR-146b-5p	hsa_circ_0000249
hsa-miR-146b-5p	hsa_circ_0000254
hsa-miR-146b-5p	hsa_circ_0000264
hsa-miR-146b-5p	hsa_circ_0000397
hsa-miR-146b-5p	hsa_circ_0000400
hsa-miR-146b-5p	hsa_circ_0000404
hsa-miR-146b-5p	hsa_circ_0000418
hsa-miR-146b-5p	hsa_circ_0000444
hsa-miR-146b-5p	hsa_circ_0000483
hsa-miR-146b-5p	hsa_circ_0000497
hsa-miR-146b-5p	hsa_circ_0000540
hsa-miR-146b-5p	hsa_circ_0000547
hsa-miR-146b-5p	hsa_circ_0000552
hsa-miR-146b-5p	hsa_circ_0000555
hsa-miR-146b-5p	hsa_circ_0000627
hsa-miR-146b-5p	hsa_circ_0000793
hsa-miR-146b-5p	hsa_circ_0000799
hsa-miR-146b-5p	hsa_circ_0000810
hsa-miR-146b-5p	hsa_circ_0000938
hsa-miR-146b-5p	hsa_circ_0000943
hsa-miR-146b-5p	hsa_circ_0000962
hsa-miR-146b-5p	hsa_circ_0001005
hsa-miR-146b-5p	hsa_circ_0001041
hsa-miR-146b-5p	hsa_circ_0001067
hsa-miR-146b-5p	hsa_circ_0001361
hsa-miR-146b-5p	hsa_circ_0001368
hsa-miR-146b-5p	hsa_circ_0001375
hsa-miR-146b-5p	hsa_circ_0001461
hsa-miR-146b-5p	hsa_circ_0001472
hsa-miR-146b-5p	hsa_circ_0001478
hsa-miR-146b-5p	hsa_circ_0001597
hsa-miR-146b-5p	hsa_circ_0001695
hsa-miR-146b-5p	hsa_circ_0001696
hsa-miR-146b-5p	hsa_circ_0001705
hsa-miR-146b-5p	hsa_circ_0001756
hsa-miR-146b-5p	hsa_circ_0001826
hsa-miR-146b-5p	hsa_circ_0001859
hsa-miR-146b-5p	hsa_circ_0001876
hsa-miR-146b-5p	hsa_circ_0001911
hsa-miR-146b-5p	hsa_circ_0003812
hsa-miR-146b-5p	hsa_circ_0004185
hsa-miR-146b-5p	hsa_circ_0004422
hsa-miR-146b-5p	hsa_circ_0004601
hsa-miR-146b-5p	hsa_circ_0005025
hsa-miR-146b-5p	hsa_circ_0005940
hsa-miR-146b-5p	hsa_circ_0006625
hsa-miR-146b-5p	hsa_circ_0006783
hsa-miR-146b-5p	hsa_circ_0007169
hsa-miR-146b-5p	hsa_circ_0008720
hsa-miR-146b-5p	hsa_circ_0013799
hsa-miR-146b-5p	hsa_circ_0017914
hsa-miR-146b-5p	hsa_circ_0017915
hsa-miR-146b-5p	hsa_circ_0017916
hsa-miR-146b-5p	hsa_circ_0017917
hsa-miR-146b-5p	hsa_circ_0044179
hsa-miR-146b-5p	hsa_circ_0044183
hsa-miR-146b-5p	hsa_circ_0044184
hsa-miR-146b-5p	hsa_circ_0044185
hsa-miR-146b-5p	hsa_circ_0044186
hsa-miR-146b-5p	hsa_circ_0044187
hsa-miR-146b-5p	hsa_circ_0044189
hsa-miR-146b-5p	hsa_circ_0044190
hsa-miR-146b-5p	hsa_circ_0044191
hsa-miR-146b-5p	hsa_circ_0052335
hsa-miR-146b-5p	hsa_circ_0059682
hsa-miR-146b-5p	hsa_circ_0059683
hsa-miR-146b-5p	hsa_circ_0059684
hsa-miR-146b-5p	hsa_circ_0059685
hsa-miR-146b-5p	hsa_circ_0063865
hsa-miR-146b-5p	hsa_circ_0063866
hsa-miR-146b-5p	hsa_circ_0063867
hsa-miR-146b-5p	hsa_circ_0064198
hsa-miR-146b-5p	hsa_circ_0072814
hsa-miR-146b-5p	hsa_circ_0075921
hsa-miR-146b-5p	hsa_circ_0075935
hsa-miR-146b-5p	hsa_circ_0075959
hsa-miR-146b-5p	hsa_circ_0075963
hsa-miR-146b-5p	hsa_circ_0089761
hsa-miR-146b-5p	hsa_circ_0089763
hsa-miR-146b-5p	hsa_circ_0092176
hsa-miR-146b-5p	hsa_circ_0092177
hsa-miR-150-5p	hsa_circ_0000003
hsa-miR-150-5p	hsa_circ_0000004
hsa-miR-150-5p	hsa_circ_0000005
hsa-miR-150-5p	hsa_circ_0000006
hsa-miR-150-5p	hsa_circ_0000062
hsa-miR-150-5p	hsa_circ_0000075
hsa-miR-150-5p	hsa_circ_0000129
hsa-miR-150-5p	hsa_circ_0000146
hsa-miR-150-5p	hsa_circ_0000171
hsa-miR-150-5p	hsa_circ_0000175
hsa-miR-150-5p	hsa_circ_0000218
hsa-miR-150-5p	hsa_circ_0000249
hsa-miR-150-5p	hsa_circ_0000259
hsa-miR-150-5p	hsa_circ_0000325
hsa-miR-150-5p	hsa_circ_0000354
hsa-miR-150-5p	hsa_circ_0000375
hsa-miR-150-5p	hsa_circ_0000400
hsa-miR-150-5p	hsa_circ_0000404
hsa-miR-150-5p	hsa_circ_0000417
hsa-miR-150-5p	hsa_circ_0000429
hsa-miR-150-5p	hsa_circ_0000442
hsa-miR-150-5p	hsa_circ_0000443
hsa-miR-150-5p	hsa_circ_0000444
hsa-miR-150-5p	hsa_circ_0000476
hsa-miR-150-5p	hsa_circ_0000547
hsa-miR-150-5p	hsa_circ_0000552
hsa-miR-150-5p	hsa_circ_0000555
hsa-miR-150-5p	hsa_circ_0000566
hsa-miR-150-5p	hsa_circ_0000601
hsa-miR-150-5p	hsa_circ_0000602
hsa-miR-150-5p	hsa_circ_0000615
hsa-miR-150-5p	hsa_circ_0000627
hsa-miR-150-5p	hsa_circ_0000673
hsa-miR-150-5p	hsa_circ_0000801
hsa-miR-150-5p	hsa_circ_0000837
hsa-miR-150-5p	hsa_circ_0000892
hsa-miR-150-5p	hsa_circ_0000917
hsa-miR-150-5p	hsa_circ_0000926
hsa-miR-150-5p	hsa_circ_0000938
hsa-miR-150-5p	hsa_circ_0001109
hsa-miR-150-5p	hsa_circ_0001142
hsa-miR-150-5p	hsa_circ_0001146
hsa-miR-150-5p	hsa_circ_0001153
hsa-miR-150-5p	hsa_circ_0001155
hsa-miR-150-5p	hsa_circ_0001167
hsa-miR-150-5p	hsa_circ_0001177
hsa-miR-150-5p	hsa_circ_0001181
hsa-miR-150-5p	hsa_circ_0001199
hsa-miR-150-5p	hsa_circ_0001215
hsa-miR-150-5p	hsa_circ_0001217
hsa-miR-150-5p	hsa_circ_0001241
hsa-miR-150-5p	hsa_circ_0001242
hsa-miR-150-5p	hsa_circ_0001243
hsa-miR-150-5p	hsa_circ_0001280
hsa-miR-150-5p	hsa_circ_0001387
hsa-miR-150-5p	hsa_circ_0001388
hsa-miR-150-5p	hsa_circ_0001468
hsa-miR-150-5p	hsa_circ_0001577
hsa-miR-150-5p	hsa_circ_0001578
hsa-miR-150-5p	hsa_circ_0001585
hsa-miR-150-5p	hsa_circ_0001586
hsa-miR-150-5p	hsa_circ_0001642
hsa-miR-150-5p	hsa_circ_0001647
hsa-miR-150-5p	hsa_circ_0001658
hsa-miR-150-5p	hsa_circ_0001693
hsa-miR-150-5p	hsa_circ_0001694
hsa-miR-150-5p	hsa_circ_0001711
hsa-miR-150-5p	hsa_circ_0001731
hsa-miR-150-5p	hsa_circ_0001826
hsa-miR-150-5p	hsa_circ_0001933
hsa-miR-150-5p	hsa_circ_0003186
hsa-miR-150-5p	hsa_circ_0003466
hsa-miR-150-5p	hsa_circ_0003473
hsa-miR-150-5p	hsa_circ_0004082
hsa-miR-150-5p	hsa_circ_0004422
hsa-miR-150-5p	hsa_circ_0004462
hsa-miR-150-5p	hsa_circ_0004601
hsa-miR-150-5p	hsa_circ_0005133
hsa-miR-150-5p	hsa_circ_0005885
hsa-miR-150-5p	hsa_circ_0005940
hsa-miR-150-5p	hsa_circ_0006625
hsa-miR-150-5p	hsa_circ_0006648
hsa-miR-150-5p	hsa_circ_0006669
hsa-miR-150-5p	hsa_circ_0006783
hsa-miR-150-5p	hsa_circ_0007400
hsa-miR-150-5p	hsa_circ_0007780
hsa-miR-150-5p	hsa_circ_0007815
hsa-miR-150-5p	hsa_circ_0010514
hsa-miR-150-5p	hsa_circ_0010515
hsa-miR-150-5p	hsa_circ_0011527
hsa-miR-150-5p	hsa_circ_0017914
hsa-miR-150-5p	hsa_circ_0017915
hsa-miR-150-5p	hsa_circ_0018291
hsa-miR-150-5p	hsa_circ_0018292
hsa-miR-150-5p	hsa_circ_0018293
hsa-miR-150-5p	hsa_circ_0018306
hsa-miR-150-5p	hsa_circ_0027246
hsa-miR-150-5p	hsa_circ_0030157
hsa-miR-150-5p	hsa_circ_0037013
hsa-miR-150-5p	hsa_circ_0037014
hsa-miR-150-5p	hsa_circ_0038203
hsa-miR-150-5p	hsa_circ_0038205
hsa-miR-150-5p	hsa_circ_0038892
hsa-miR-150-5p	hsa_circ_0038893
hsa-miR-150-5p	hsa_circ_0038894
hsa-miR-150-5p	hsa_circ_0038895
hsa-miR-150-5p	hsa_circ_0038896
hsa-miR-150-5p	hsa_circ_0038907
hsa-miR-150-5p	hsa_circ_0038909
hsa-miR-150-5p	hsa_circ_0038913
hsa-miR-150-5p	hsa_circ_0043115
hsa-miR-150-5p	hsa_circ_0043961
hsa-miR-150-5p	hsa_circ_0044175
hsa-miR-150-5p	hsa_circ_0044178
hsa-miR-150-5p	hsa_circ_0044179
hsa-miR-150-5p	hsa_circ_0044181
hsa-miR-150-5p	hsa_circ_0044187
hsa-miR-150-5p	hsa_circ_0044188
hsa-miR-150-5p	hsa_circ_0044189
hsa-miR-150-5p	hsa_circ_0044190
hsa-miR-150-5p	hsa_circ_0044191
hsa-miR-150-5p	hsa_circ_0050292
hsa-miR-150-5p	hsa_circ_0056014
hsa-miR-150-5p	hsa_circ_0056015
hsa-miR-150-5p	hsa_circ_0056016
hsa-miR-150-5p	hsa_circ_0062927
hsa-miR-150-5p	hsa_circ_0064198
hsa-miR-150-5p	hsa_circ_0064610
hsa-miR-150-5p	hsa_circ_0068511
hsa-miR-150-5p	hsa_circ_0072804
hsa-miR-150-5p	hsa_circ_0072812
hsa-miR-150-5p	hsa_circ_0072814
hsa-miR-150-5p	hsa_circ_0072846
hsa-miR-150-5p	hsa_circ_0075919
hsa-miR-150-5p	hsa_circ_0075940
hsa-miR-150-5p	hsa_circ_0075955
hsa-miR-150-5p	hsa_circ_0075956
hsa-miR-150-5p	hsa_circ_0075959
hsa-miR-150-5p	hsa_circ_0075967
hsa-miR-150-5p	hsa_circ_0076868
hsa-miR-150-5p	hsa_circ_0076869
hsa-miR-150-5p	hsa_circ_0076870
hsa-miR-150-5p	hsa_circ_0076871
hsa-miR-150-5p	hsa_circ_0076872
hsa-miR-150-5p	hsa_circ_0080464
hsa-miR-150-5p	hsa_circ_0080465
hsa-miR-150-5p	hsa_circ_0089796
hsa-miR-150-5p	hsa_circ_0089797
hsa-miR-150-5p	hsa_circ_0089798
hsa-miR-150-5p	hsa_circ_0089799
hsa-miR-150-5p	hsa_circ_0089801
hsa-miR-151a-3p	hsa_circ_0000023
hsa-miR-151a-3p	hsa_circ_0000024
hsa-miR-151a-3p	hsa_circ_0000026
hsa-miR-151a-3p	hsa_circ_0000039
hsa-miR-151a-3p	hsa_circ_0000051
hsa-miR-151a-3p	hsa_circ_0000129
hsa-miR-151a-3p	hsa_circ_0000391
hsa-miR-151a-3p	hsa_circ_0000439
hsa-miR-151a-3p	hsa_circ_0000593
hsa-miR-151a-3p	hsa_circ_0000607
hsa-miR-151a-3p	hsa_circ_0000701
hsa-miR-151a-3p	hsa_circ_0000752
hsa-miR-151a-3p	hsa_circ_0000787
hsa-miR-151a-3p	hsa_circ_0000962
hsa-miR-151a-3p	hsa_circ_0001106
hsa-miR-151a-3p	hsa_circ_0001142
hsa-miR-151a-3p	hsa_circ_0001246
hsa-miR-151a-3p	hsa_circ_0001306
hsa-miR-151a-3p	hsa_circ_0001333
hsa-miR-151a-3p	hsa_circ_0001339
hsa-miR-151a-3p	hsa_circ_0001487
hsa-miR-151a-3p	hsa_circ_0001519
hsa-miR-151a-3p	hsa_circ_0001540
hsa-miR-151a-3p	hsa_circ_0001541
hsa-miR-151a-3p	hsa_circ_0001575
hsa-miR-151a-3p	hsa_circ_0001585
hsa-miR-151a-3p	hsa_circ_0001610
hsa-miR-151a-3p	hsa_circ_0001658
hsa-miR-151a-3p	hsa_circ_0001693
hsa-miR-151a-3p	hsa_circ_0001725
hsa-miR-151a-3p	hsa_circ_0001859
hsa-miR-151a-3p	hsa_circ_0004082
hsa-miR-151a-3p	hsa_circ_0006630
hsa-miR-151a-3p	hsa_circ_0016169
hsa-miR-151a-3p	hsa_circ_0017914
hsa-miR-151a-3p	hsa_circ_0017915
hsa-miR-151a-3p	hsa_circ_0018230
hsa-miR-151a-3p	hsa_circ_0018231
hsa-miR-151a-3p	hsa_circ_0018232
hsa-miR-151a-3p	hsa_circ_0025793
hsa-miR-151a-3p	hsa_circ_0038447
hsa-miR-151a-3p	hsa_circ_0038448
hsa-miR-151a-3p	hsa_circ_0038449
hsa-miR-151a-3p	hsa_circ_0038450
hsa-miR-151a-3p	hsa_circ_0038892
hsa-miR-151a-3p	hsa_circ_0038893
hsa-miR-151a-3p	hsa_circ_0038894
hsa-miR-151a-3p	hsa_circ_0038895
hsa-miR-151a-3p	hsa_circ_0038896
hsa-miR-151a-3p	hsa_circ_0038905
hsa-miR-151a-3p	hsa_circ_0038906
hsa-miR-151a-3p	hsa_circ_0038907
hsa-miR-151a-3p	hsa_circ_0062459
hsa-miR-151a-3p	hsa_circ_0062460
hsa-miR-151a-3p	hsa_circ_0062461
hsa-miR-151a-3p	hsa_circ_0062462
hsa-miR-151a-3p	hsa_circ_0062463
hsa-miR-151a-3p	hsa_circ_0062464
hsa-miR-151a-3p	hsa_circ_0064198
hsa-miR-151a-3p	hsa_circ_0075964
hsa-miR-151a-3p	hsa_circ_0075965
hsa-miR-151a-3p	hsa_circ_0075966
hsa-miR-151a-3p	hsa_circ_0076872
hsa-miR-151a-3p	hsa_circ_0089761
hsa-miR-151a-3p	hsa_circ_0089763
hsa-miR-151a-3p	hsa_circ_0091565
hsa-miR-18a-5p	hsa_circ_0000003
hsa-miR-18a-5p	hsa_circ_0000004
hsa-miR-18a-5p	hsa_circ_0000011
hsa-miR-18a-5p	hsa_circ_0000156
hsa-miR-18a-5p	hsa_circ_0000175
hsa-miR-18a-5p	hsa_circ_0000209
hsa-miR-18a-5p	hsa_circ_0000255
hsa-miR-18a-5p	hsa_circ_0000305
hsa-miR-18a-5p	hsa_circ_0000397
hsa-miR-18a-5p	hsa_circ_0000545
hsa-miR-18a-5p	hsa_circ_0000552
hsa-miR-18a-5p	hsa_circ_0000566
hsa-miR-18a-5p	hsa_circ_0000677
hsa-miR-18a-5p	hsa_circ_0000712
hsa-miR-18a-5p	hsa_circ_0000713
hsa-miR-18a-5p	hsa_circ_0000721
hsa-miR-18a-5p	hsa_circ_0000727
hsa-miR-18a-5p	hsa_circ_0000833
hsa-miR-18a-5p	hsa_circ_0000842
hsa-miR-18a-5p	hsa_circ_0000846
hsa-miR-18a-5p	hsa_circ_0000892
hsa-miR-18a-5p	hsa_circ_0000921
hsa-miR-18a-5p	hsa_circ_0000934
hsa-miR-18a-5p	hsa_circ_0000938
hsa-miR-18a-5p	hsa_circ_0000943
hsa-miR-18a-5p	hsa_circ_0000976
hsa-miR-18a-5p	hsa_circ_0000997
hsa-miR-18a-5p	hsa_circ_0001041
hsa-miR-18a-5p	hsa_circ_0001052
hsa-miR-18a-5p	hsa_circ_0001081
hsa-miR-18a-5p	hsa_circ_0001186
hsa-miR-18a-5p	hsa_circ_0001246
hsa-miR-18a-5p	hsa_circ_0001247
hsa-miR-18a-5p	hsa_circ_0001320
hsa-miR-18a-5p	hsa_circ_0001339
hsa-miR-18a-5p	hsa_circ_0001377
hsa-miR-18a-5p	hsa_circ_0001501
hsa-miR-18a-5p	hsa_circ_0001535
hsa-miR-18a-5p	hsa_circ_0001543
hsa-miR-18a-5p	hsa_circ_0001658
hsa-miR-18a-5p	hsa_circ_0001699
hsa-miR-18a-5p	hsa_circ_0001748
hsa-miR-18a-5p	hsa_circ_0001800
hsa-miR-18a-5p	hsa_circ_0001801
hsa-miR-18a-5p	hsa_circ_0001802
hsa-miR-18a-5p	hsa_circ_0001939
hsa-miR-18a-5p	hsa_circ_0002184
hsa-miR-18a-5p	hsa_circ_0003473
hsa-miR-18a-5p	hsa_circ_0004082
hsa-miR-18a-5p	hsa_circ_0004650
hsa-miR-18a-5p	hsa_circ_0006783
hsa-miR-18a-5p	hsa_circ_0007616
hsa-miR-18a-5p	hsa_circ_0013799
hsa-miR-18a-5p	hsa_circ_0032459
hsa-miR-18a-5p	hsa_circ_0038027
hsa-miR-18a-5p	hsa_circ_0038028
hsa-miR-18a-5p	hsa_circ_0038029
hsa-miR-18a-5p	hsa_circ_0038447
hsa-miR-18a-5p	hsa_circ_0038448
hsa-miR-18a-5p	hsa_circ_0038892
hsa-miR-18a-5p	hsa_circ_0038893
hsa-miR-18a-5p	hsa_circ_0038894
hsa-miR-18a-5p	hsa_circ_0038895
hsa-miR-18a-5p	hsa_circ_0038896
hsa-miR-18a-5p	hsa_circ_0038898
hsa-miR-18a-5p	hsa_circ_0038905
hsa-miR-18a-5p	hsa_circ_0038906
hsa-miR-18a-5p	hsa_circ_0038907
hsa-miR-18a-5p	hsa_circ_0038908
hsa-miR-18a-5p	hsa_circ_0038909
hsa-miR-18a-5p	hsa_circ_0040153
hsa-miR-18a-5p	hsa_circ_0040155
hsa-miR-18a-5p	hsa_circ_0040156
hsa-miR-18a-5p	hsa_circ_0044178
hsa-miR-18a-5p	hsa_circ_0044179
hsa-miR-18a-5p	hsa_circ_0044181
hsa-miR-18a-5p	hsa_circ_0044187
hsa-miR-18a-5p	hsa_circ_0044190
hsa-miR-18a-5p	hsa_circ_0044191
hsa-miR-18a-5p	hsa_circ_0075944
hsa-miR-18a-5p	hsa_circ_0089798
hsa-miR-18a-5p	hsa_circ_0089799
hsa-miR-18a-5p	hsa_circ_0089801
hsa-miR-18b-5p	hsa_circ_0000003
hsa-miR-18b-5p	hsa_circ_0000004
hsa-miR-18b-5p	hsa_circ_0000011
hsa-miR-18b-5p	hsa_circ_0000156
hsa-miR-18b-5p	hsa_circ_0000175
hsa-miR-18b-5p	hsa_circ_0000209
hsa-miR-18b-5p	hsa_circ_0000255
hsa-miR-18b-5p	hsa_circ_0000305
hsa-miR-18b-5p	hsa_circ_0000397
hsa-miR-18b-5p	hsa_circ_0000545
hsa-miR-18b-5p	hsa_circ_0000552
hsa-miR-18b-5p	hsa_circ_0000566
hsa-miR-18b-5p	hsa_circ_0000677
hsa-miR-18b-5p	hsa_circ_0000712
hsa-miR-18b-5p	hsa_circ_0000713
hsa-miR-18b-5p	hsa_circ_0000721
hsa-miR-18b-5p	hsa_circ_0000727
hsa-miR-18b-5p	hsa_circ_0000833
hsa-miR-18b-5p	hsa_circ_0000842
hsa-miR-18b-5p	hsa_circ_0000846
hsa-miR-18b-5p	hsa_circ_0000892
hsa-miR-18b-5p	hsa_circ_0000921
hsa-miR-18b-5p	hsa_circ_0000934
hsa-miR-18b-5p	hsa_circ_0000938
hsa-miR-18b-5p	hsa_circ_0000943
hsa-miR-18b-5p	hsa_circ_0000976
hsa-miR-18b-5p	hsa_circ_0000997
hsa-miR-18b-5p	hsa_circ_0001041
hsa-miR-18b-5p	hsa_circ_0001052
hsa-miR-18b-5p	hsa_circ_0001081
hsa-miR-18b-5p	hsa_circ_0001186
hsa-miR-18b-5p	hsa_circ_0001246
hsa-miR-18b-5p	hsa_circ_0001247
hsa-miR-18b-5p	hsa_circ_0001320
hsa-miR-18b-5p	hsa_circ_0001339
hsa-miR-18b-5p	hsa_circ_0001377
hsa-miR-18b-5p	hsa_circ_0001501
hsa-miR-18b-5p	hsa_circ_0001535
hsa-miR-18b-5p	hsa_circ_0001543
hsa-miR-18b-5p	hsa_circ_0001658
hsa-miR-18b-5p	hsa_circ_0001699
hsa-miR-18b-5p	hsa_circ_0001748
hsa-miR-18b-5p	hsa_circ_0001800
hsa-miR-18b-5p	hsa_circ_0001801
hsa-miR-18b-5p	hsa_circ_0001802
hsa-miR-18b-5p	hsa_circ_0001939
hsa-miR-18b-5p	hsa_circ_0002184
hsa-miR-18b-5p	hsa_circ_0003473
hsa-miR-18b-5p	hsa_circ_0004082
hsa-miR-18b-5p	hsa_circ_0004650
hsa-miR-18b-5p	hsa_circ_0006783
hsa-miR-18b-5p	hsa_circ_0007616
hsa-miR-18b-5p	hsa_circ_0013799
hsa-miR-18b-5p	hsa_circ_0032459
hsa-miR-18b-5p	hsa_circ_0038027
hsa-miR-18b-5p	hsa_circ_0038028
hsa-miR-18b-5p	hsa_circ_0038029
hsa-miR-18b-5p	hsa_circ_0038447
hsa-miR-18b-5p	hsa_circ_0038448
hsa-miR-18b-5p	hsa_circ_0038892
hsa-miR-18b-5p	hsa_circ_0038893
hsa-miR-18b-5p	hsa_circ_0038894
hsa-miR-18b-5p	hsa_circ_0038895
hsa-miR-18b-5p	hsa_circ_0038896
hsa-miR-18b-5p	hsa_circ_0038898
hsa-miR-18b-5p	hsa_circ_0038905
hsa-miR-18b-5p	hsa_circ_0038906
hsa-miR-18b-5p	hsa_circ_0038907
hsa-miR-18b-5p	hsa_circ_0038908
hsa-miR-18b-5p	hsa_circ_0038909
hsa-miR-18b-5p	hsa_circ_0040153
hsa-miR-18b-5p	hsa_circ_0040155
hsa-miR-18b-5p	hsa_circ_0040156
hsa-miR-18b-5p	hsa_circ_0044187
hsa-miR-18b-5p	hsa_circ_0044190
hsa-miR-18b-5p	hsa_circ_0044191
hsa-miR-18b-5p	hsa_circ_0075944
hsa-miR-18b-5p	hsa_circ_0089798
hsa-miR-18b-5p	hsa_circ_0089799
hsa-miR-18b-5p	hsa_circ_0089801
hsa-miR-195-5p	hsa_circ_0000003
hsa-miR-195-5p	hsa_circ_0000004
hsa-miR-195-5p	hsa_circ_0000005
hsa-miR-195-5p	hsa_circ_0000006
hsa-miR-195-5p	hsa_circ_0000012
hsa-miR-195-5p	hsa_circ_0000032
hsa-miR-195-5p	hsa_circ_0000033
hsa-miR-195-5p	hsa_circ_0000038
hsa-miR-195-5p	hsa_circ_0000039
hsa-miR-195-5p	hsa_circ_0000067
hsa-miR-195-5p	hsa_circ_0000079
hsa-miR-195-5p	hsa_circ_0000080
hsa-miR-195-5p	hsa_circ_0000088
hsa-miR-195-5p	hsa_circ_0000096
hsa-miR-195-5p	hsa_circ_0000101
hsa-miR-195-5p	hsa_circ_0000135
hsa-miR-195-5p	hsa_circ_0000136
hsa-miR-195-5p	hsa_circ_0000146
hsa-miR-195-5p	hsa_circ_0000209
hsa-miR-195-5p	hsa_circ_0000212
hsa-miR-195-5p	hsa_circ_0000227
hsa-miR-195-5p	hsa_circ_0000228
hsa-miR-195-5p	hsa_circ_0000229
hsa-miR-195-5p	hsa_circ_0000230
hsa-miR-195-5p	hsa_circ_0000235
hsa-miR-195-5p	hsa_circ_0000249
hsa-miR-195-5p	hsa_circ_0000290
hsa-miR-195-5p	hsa_circ_0000324
hsa-miR-195-5p	hsa_circ_0000329
hsa-miR-195-5p	hsa_circ_0000365
hsa-miR-195-5p	hsa_circ_0000375
hsa-miR-195-5p	hsa_circ_0000386
hsa-miR-195-5p	hsa_circ_0000399
hsa-miR-195-5p	hsa_circ_0000400
hsa-miR-195-5p	hsa_circ_0000404
hsa-miR-195-5p	hsa_circ_0000426
hsa-miR-195-5p	hsa_circ_0000432
hsa-miR-195-5p	hsa_circ_0000442
hsa-miR-195-5p	hsa_circ_0000443
hsa-miR-195-5p	hsa_circ_0000444
hsa-miR-195-5p	hsa_circ_0000458
hsa-miR-195-5p	hsa_circ_0000470
hsa-miR-195-5p	hsa_circ_0000504
hsa-miR-195-5p	hsa_circ_0000526
hsa-miR-195-5p	hsa_circ_0000540
hsa-miR-195-5p	hsa_circ_0000547
hsa-miR-195-5p	hsa_circ_0000549
hsa-miR-195-5p	hsa_circ_0000552
hsa-miR-195-5p	hsa_circ_0000615
hsa-miR-195-5p	hsa_circ_0000627
hsa-miR-195-5p	hsa_circ_0000635
hsa-miR-195-5p	hsa_circ_0000638
hsa-miR-195-5p	hsa_circ_0000641
hsa-miR-195-5p	hsa_circ_0000651
hsa-miR-195-5p	hsa_circ_0000652
hsa-miR-195-5p	hsa_circ_0000663
hsa-miR-195-5p	hsa_circ_0000677
hsa-miR-195-5p	hsa_circ_0000697
hsa-miR-195-5p	hsa_circ_0000698
hsa-miR-195-5p	hsa_circ_0000726
hsa-miR-195-5p	hsa_circ_0000727
hsa-miR-195-5p	hsa_circ_0000731
hsa-miR-195-5p	hsa_circ_0000750
hsa-miR-195-5p	hsa_circ_0000756
hsa-miR-195-5p	hsa_circ_0000766
hsa-miR-195-5p	hsa_circ_0000767
hsa-miR-195-5p	hsa_circ_0000768
hsa-miR-195-5p	hsa_circ_0000769
hsa-miR-195-5p	hsa_circ_0000799
hsa-miR-195-5p	hsa_circ_0000829
hsa-miR-195-5p	hsa_circ_0000836
hsa-miR-195-5p	hsa_circ_0000855
hsa-miR-195-5p	hsa_circ_0000885
hsa-miR-195-5p	hsa_circ_0000903
hsa-miR-195-5p	hsa_circ_0000907
hsa-miR-195-5p	hsa_circ_0000934
hsa-miR-195-5p	hsa_circ_0000935
hsa-miR-195-5p	hsa_circ_0000938
hsa-miR-195-5p	hsa_circ_0000962
hsa-miR-195-5p	hsa_circ_0001000
hsa-miR-195-5p	hsa_circ_0001005
hsa-miR-195-5p	hsa_circ_0001006
hsa-miR-195-5p	hsa_circ_0001053
hsa-miR-195-5p	hsa_circ_0001067
hsa-miR-195-5p	hsa_circ_0001069
hsa-miR-195-5p	hsa_circ_0001105
hsa-miR-195-5p	hsa_circ_0001106
hsa-miR-195-5p	hsa_circ_0001164
hsa-miR-195-5p	hsa_circ_0001168
hsa-miR-195-5p	hsa_circ_0001175
hsa-miR-195-5p	hsa_circ_0001181
hsa-miR-195-5p	hsa_circ_0001186
hsa-miR-195-5p	hsa_circ_0001191
hsa-miR-195-5p	hsa_circ_0001199
hsa-miR-195-5p	hsa_circ_0001200
hsa-miR-195-5p	hsa_circ_0001203
hsa-miR-195-5p	hsa_circ_0001263
hsa-miR-195-5p	hsa_circ_0001271
hsa-miR-195-5p	hsa_circ_0001272
hsa-miR-195-5p	hsa_circ_0001282
hsa-miR-195-5p	hsa_circ_0001293
hsa-miR-195-5p	hsa_circ_0001325
hsa-miR-195-5p	hsa_circ_0001339
hsa-miR-195-5p	hsa_circ_0001346
hsa-miR-195-5p	hsa_circ_0001348
hsa-miR-195-5p	hsa_circ_0001351
hsa-miR-195-5p	hsa_circ_0001352
hsa-miR-195-5p	hsa_circ_0001353
hsa-miR-195-5p	hsa_circ_0001387
hsa-miR-195-5p	hsa_circ_0001388
hsa-miR-195-5p	hsa_circ_0001402
hsa-miR-195-5p	hsa_circ_0001408
hsa-miR-195-5p	hsa_circ_0001417
hsa-miR-195-5p	hsa_circ_0001454
hsa-miR-195-5p	hsa_circ_0001466
hsa-miR-195-5p	hsa_circ_0001472
hsa-miR-195-5p	hsa_circ_0001488
hsa-miR-195-5p	hsa_circ_0001520
hsa-miR-195-5p	hsa_circ_0001561
hsa-miR-195-5p	hsa_circ_0001585
hsa-miR-195-5p	hsa_circ_0001592
hsa-miR-195-5p	hsa_circ_0001594
hsa-miR-195-5p	hsa_circ_0001610
hsa-miR-195-5p	hsa_circ_0001611
hsa-miR-195-5p	hsa_circ_0001630
hsa-miR-195-5p	hsa_circ_0001649
hsa-miR-195-5p	hsa_circ_0001658
hsa-miR-195-5p	hsa_circ_0001662
hsa-miR-195-5p	hsa_circ_0001664
hsa-miR-195-5p	hsa_circ_0001667
hsa-miR-195-5p	hsa_circ_0001693
hsa-miR-195-5p	hsa_circ_0001699
hsa-miR-195-5p	hsa_circ_0001714
hsa-miR-195-5p	hsa_circ_0001723
hsa-miR-195-5p	hsa_circ_0001754
hsa-miR-195-5p	hsa_circ_0001766
hsa-miR-195-5p	hsa_circ_0001781
hsa-miR-195-5p	hsa_circ_0001789
hsa-miR-195-5p	hsa_circ_0001795
hsa-miR-195-5p	hsa_circ_0001800
hsa-miR-195-5p	hsa_circ_0001826
hsa-miR-195-5p	hsa_circ_0001837
hsa-miR-195-5p	hsa_circ_0001844
hsa-miR-195-5p	hsa_circ_0001859
hsa-miR-195-5p	hsa_circ_0001862
hsa-miR-195-5p	hsa_circ_0001875
hsa-miR-195-5p	hsa_circ_0001905
hsa-miR-195-5p	hsa_circ_0002184
hsa-miR-195-5p	hsa_circ_0002683
hsa-miR-195-5p	hsa_circ_0002722
hsa-miR-195-5p	hsa_circ_0002753
hsa-miR-195-5p	hsa_circ_0003434
hsa-miR-195-5p	hsa_circ_0003473
hsa-miR-195-5p	hsa_circ_0004082
hsa-miR-195-5p	hsa_circ_0004422
hsa-miR-195-5p	hsa_circ_0004462
hsa-miR-195-5p	hsa_circ_0004601
hsa-miR-195-5p	hsa_circ_0004837
hsa-miR-195-5p	hsa_circ_0005133
hsa-miR-195-5p	hsa_circ_0005166
hsa-miR-195-5p	hsa_circ_0005929
hsa-miR-195-5p	hsa_circ_0005940
hsa-miR-195-5p	hsa_circ_0006625
hsa-miR-195-5p	hsa_circ_0006783
hsa-miR-195-5p	hsa_circ_0006880
hsa-miR-195-5p	hsa_circ_0007169
hsa-miR-195-5p	hsa_circ_0008067
hsa-miR-195-5p	hsa_circ_0008720
hsa-miR-195-5p	hsa_circ_0011527
hsa-miR-195-5p	hsa_circ_0013763
hsa-miR-195-5p	hsa_circ_0018305
hsa-miR-195-5p	hsa_circ_0018306
hsa-miR-195-5p	hsa_circ_0027246
hsa-miR-195-5p	hsa_circ_0033955
hsa-miR-195-5p	hsa_circ_0038447
hsa-miR-195-5p	hsa_circ_0038448
hsa-miR-195-5p	hsa_circ_0038892
hsa-miR-195-5p	hsa_circ_0038893
hsa-miR-195-5p	hsa_circ_0038894
hsa-miR-195-5p	hsa_circ_0038895
hsa-miR-195-5p	hsa_circ_0038896
hsa-miR-195-5p	hsa_circ_0038902
hsa-miR-195-5p	hsa_circ_0044175
hsa-miR-195-5p	hsa_circ_0044176
hsa-miR-195-5p	hsa_circ_0044177
hsa-miR-195-5p	hsa_circ_0044178
hsa-miR-195-5p	hsa_circ_0044179
hsa-miR-195-5p	hsa_circ_0044181
hsa-miR-195-5p	hsa_circ_0044184
hsa-miR-195-5p	hsa_circ_0044186
hsa-miR-195-5p	hsa_circ_0044187
hsa-miR-195-5p	hsa_circ_0044188
hsa-miR-195-5p	hsa_circ_0052335
hsa-miR-195-5p	hsa_circ_0055598
hsa-miR-195-5p	hsa_circ_0068511
hsa-miR-195-5p	hsa_circ_0069857
hsa-miR-195-5p	hsa_circ_0069992
hsa-miR-195-5p	hsa_circ_0069994
hsa-miR-195-5p	hsa_circ_0072804
hsa-miR-195-5p	hsa_circ_0072807
hsa-miR-195-5p	hsa_circ_0072808
hsa-miR-195-5p	hsa_circ_0072809
hsa-miR-195-5p	hsa_circ_0072846
hsa-miR-195-5p	hsa_circ_0072848
hsa-miR-195-5p	hsa_circ_0072849
hsa-miR-195-5p	hsa_circ_0072850
hsa-miR-195-5p	hsa_circ_0072851
hsa-miR-195-5p	hsa_circ_0072852
hsa-miR-195-5p	hsa_circ_0075921
hsa-miR-195-5p	hsa_circ_0075932
hsa-miR-195-5p	hsa_circ_0075943
hsa-miR-195-5p	hsa_circ_0075953
hsa-miR-195-5p	hsa_circ_0075955
hsa-miR-195-5p	hsa_circ_0075958
hsa-miR-195-5p	hsa_circ_0075966
hsa-miR-195-5p	hsa_circ_0075969
hsa-miR-195-5p	hsa_circ_0076868
hsa-miR-195-5p	hsa_circ_0076869
hsa-miR-195-5p	hsa_circ_0076870
hsa-miR-195-5p	hsa_circ_0076871
hsa-miR-195-5p	hsa_circ_0076872
hsa-miR-195-5p	hsa_circ_0078031
hsa-miR-195-5p	hsa_circ_0085975
hsa-miR-195-5p	hsa_circ_0085992
hsa-miR-195-5p	hsa_circ_0085993
hsa-miR-195-5p	hsa_circ_0085994
hsa-miR-195-5p	hsa_circ_0085995
hsa-miR-195-5p	hsa_circ_0085996
hsa-miR-195-5p	hsa_circ_0085997
hsa-miR-195-5p	hsa_circ_0085998
hsa-miR-195-5p	hsa_circ_0085999
hsa-miR-195-5p	hsa_circ_0086000
hsa-miR-195-5p	hsa_circ_0086001
hsa-miR-195-5p	hsa_circ_0086003
hsa-miR-195-5p	hsa_circ_0086004
hsa-miR-195-5p	hsa_circ_0089761
hsa-miR-195-5p	hsa_circ_0089763
hsa-miR-195-5p	hsa_circ_0089789
hsa-miR-195-5p	hsa_circ_0089791
hsa-miR-195-5p	hsa_circ_0089792
hsa-miR-195-5p	hsa_circ_0089798
hsa-miR-195-5p	hsa_circ_0089799
hsa-miR-195-5p	hsa_circ_0089801
hsa-miR-195-5p	hsa_circ_0089802
hsa-miR-195-5p	hsa_circ_0089804
hsa-miR-196b-5p	hsa_circ_0000062
hsa-miR-196b-5p	hsa_circ_0000095
hsa-miR-196b-5p	hsa_circ_0000142
hsa-miR-196b-5p	hsa_circ_0000249
hsa-miR-196b-5p	hsa_circ_0000261
hsa-miR-196b-5p	hsa_circ_0000271
hsa-miR-196b-5p	hsa_circ_0000317
hsa-miR-196b-5p	hsa_circ_0000384
hsa-miR-196b-5p	hsa_circ_0000391
hsa-miR-196b-5p	hsa_circ_0000437
hsa-miR-196b-5p	hsa_circ_0000489
[truncated: 3,098 more rows]

## Sheet: 5_8093 predicted mRNAs
sheet 5. 8093 mRNAS and 19544 miRNA-mRNA interaction predicted by 83 DE-miRNAS (sheet 1) using ENCORI
miRNA	mRNA
hsa-let-7b-5p	FAM213A
hsa-let-7b-5p	SLC25A19
hsa-let-7b-5p	UBAP2L
hsa-let-7b-5p	IGSF3
hsa-let-7b-5p	MAP7
hsa-let-7b-5p	GAPVD1
hsa-let-7b-5p	OSBPL10
hsa-let-7b-5p	POP1
hsa-let-7b-5p	ZC3H11A
hsa-let-7b-5p	IGF2BP3
hsa-let-7b-5p	PEX11B
hsa-let-7b-5p	USO1
hsa-let-7b-5p	MYO1E
hsa-let-7b-5p	MIOS
hsa-let-7b-5p	RBM12B
hsa-let-7b-5p	POM121C
hsa-let-7b-5p	UBE2D3
hsa-let-7b-5p	NARS2
hsa-let-7b-5p	CS
hsa-let-7b-5p	CCNY
hsa-let-7b-5p	ASCC3
hsa-let-7b-5p	GALNT2
hsa-let-7b-5p	XRN1
hsa-let-7b-5p	SMARCC1
hsa-let-7b-5p	SCD
hsa-let-7b-5p	PRKAR2A
hsa-let-7b-5p	VPS51
hsa-let-7b-5p	DNAJC11
hsa-let-7b-5p	WDR74
hsa-let-7b-5p	OXA1L
hsa-let-7b-5p	SCAMP1
hsa-let-7b-5p	SLC9A3R1
hsa-let-7b-5p	IDI1
hsa-let-7b-5p	XPO7
hsa-let-7b-5p	TES
hsa-let-7b-5p	TOE1
hsa-let-7b-5p	PTCD1
hsa-let-7b-5p	COX7B
hsa-let-7b-5p	NAA50
hsa-let-7b-5p	NUP35
hsa-let-7b-5p	SYNGR2
hsa-let-7b-5p	GATC
hsa-let-7b-5p	PDCD10
hsa-let-7b-5p	NOL6
hsa-let-7b-5p	TAF9
hsa-let-7b-5p	ERGIC3
hsa-let-7b-5p	WDR33
hsa-let-7b-5p	PUM1
hsa-let-7b-5p	POLR2H
hsa-let-7b-5p	ELOVL1
hsa-let-7b-5p	UBXN8
hsa-let-7b-5p	PARVB
hsa-let-7b-5p	MTFP1
hsa-let-7b-5p	DNAJC1
hsa-let-7b-5p	KIDINS220
hsa-let-7b-5p	LPL
hsa-let-7b-5p	DIAPH1
hsa-let-7b-5p	SMARCA1
hsa-let-7b-5p	CCDC134
hsa-let-7b-5p	EIF4A2
hsa-let-7b-5p	INTS7
hsa-let-7b-5p	EIF2B3
hsa-let-7b-5p	CHD3
hsa-let-7b-5p	CENPB
hsa-let-7b-5p	TBRG4
hsa-let-7b-5p	APRT
hsa-let-7b-5p	NSA2
hsa-let-7b-5p	PDK1
hsa-let-7b-5p	NOP53
hsa-let-7b-5p	PAFAH1B3
hsa-let-7b-5p	GYS2
hsa-let-7b-5p	REEP4
hsa-let-7b-5p	NDUFAF7
hsa-let-7b-5p	SEC23B
hsa-let-7b-5p	ATG4B
hsa-let-7b-5p	BAZ1A
hsa-let-7b-5p	GLO1
hsa-let-7b-5p	FAM49B
hsa-let-7b-5p	POLR1B
hsa-let-7b-5p	RIOK2
hsa-let-7b-5p	ZADH2
hsa-let-7b-5p	CDC34
hsa-let-7b-5p	SLC38A1
hsa-let-7b-5p	COIL
hsa-let-7b-5p	VPS39
hsa-let-7b-5p	UHRF1
hsa-let-7b-5p	UGT8
hsa-let-7b-5p	TYMS
hsa-let-7b-5p	TTC9C
hsa-let-7b-5p	TRMT1
hsa-let-7b-5p	TMEM2
hsa-let-7b-5p	THBS1
hsa-let-7b-5p	TAF9B
hsa-let-7b-5p	SPRYD4
hsa-let-7b-5p	SPCS3
hsa-let-7b-5p	SNAP23
hsa-let-7b-5p	SLC25A32
hsa-let-7b-5p	SLC25A24
hsa-let-7b-5p	SLC25A1
hsa-let-7b-5p	SLC25A13
hsa-let-7b-5p	SLC1A4
hsa-let-7b-5p	SCYL1
hsa-let-7b-5p	RPP38
hsa-let-7b-5p	RHOG
hsa-let-7b-5p	RHOB
hsa-let-7b-5p	RDH10
hsa-let-7b-5p	RBM19
hsa-let-7b-5p	PXDN
hsa-let-7b-5p	PTGS2
hsa-let-7b-5p	PRIM1
hsa-let-7b-5p	PPP1R7
hsa-let-7b-5p	POM121
hsa-let-7b-5p	POLR2C
hsa-let-7b-5p	POLD2
hsa-let-7b-5p	PGRMC1
hsa-let-7b-5p	NXN
hsa-let-7b-5p	NEDD4
hsa-let-7b-5p	MTRR
hsa-let-7b-5p	MRPS33
hsa-let-7b-5p	MRPS24
hsa-let-7b-5p	MRM1
hsa-let-7b-5p	MLLT1
hsa-let-7b-5p	MARS2
hsa-let-7b-5p	IPO4
hsa-let-7b-5p	IGF2BP1
hsa-let-7b-5p	F2
hsa-let-7b-5p	IFRD1
hsa-let-7b-5p	IFIT5
hsa-let-7b-5p	HMGA1
hsa-let-7b-5p	GYS1
hsa-let-7b-5p	GTPBP3
hsa-let-7b-5p	GRPEL2
hsa-let-7b-5p	ADGRG1
hsa-let-7b-5p	GEMIN7
hsa-let-7b-5p	FNDC3A
hsa-let-7b-5p	FAM96A
hsa-let-7b-5p	FAM105A
hsa-let-7b-5p	FADS2
hsa-let-7b-5p	DUSP23
hsa-let-7b-5p	DUSP12
hsa-let-7b-5p	DSP
hsa-let-7b-5p	DOCK5
hsa-let-7b-5p	DHX57
hsa-let-7b-5p	CSNK1D
hsa-let-7b-5p	COMMD9
hsa-let-7b-5p	CHMP2A
hsa-let-7b-5p	CDKAL1
hsa-let-7b-5p	CDIPT
hsa-let-7b-5p	CARHSP1
hsa-let-7b-5p	CAPG
hsa-let-7b-5p	CALCOCO2
hsa-let-7b-5p	AURKB
hsa-let-7b-5p	ATP6V1F
hsa-let-7b-5p	ATP6V0A1
hsa-let-7b-5p	ATAD3B
hsa-let-7b-5p	ANAPC1
hsa-let-7b-5p	AKAP8
hsa-let-7b-5p	AARSD1
hsa-let-7b-5p	MTPN
hsa-let-7b-5p	RPIA
hsa-let-7b-5p	ACTG1
hsa-let-7b-5p	HMGA2
hsa-let-7b-5p	CDC25A
hsa-let-7b-5p	CDK6
hsa-let-7b-5p	BCL7A
hsa-let-7b-5p	CCND1
hsa-let-7b-5p	E2F5
hsa-let-7b-5p	LIN28B
hsa-let-7b-5p	CCND2
hsa-let-7b-5p	NRAS
hsa-let-7b-5p	CCNA2
hsa-let-7b-5p	LIN28A
hsa-let-7b-5p	IFNB1
hsa-let-7b-5p	NR2E1
hsa-let-7b-5p	SCAMP3
hsa-let-7b-5p	HNRNPDL
hsa-let-7b-5p	PDGFRA
hsa-let-7b-5p	BIRC6
hsa-let-7b-5p	CCNJ
hsa-let-7b-5p	AGO3
hsa-let-7b-5p	PLAGL2
hsa-let-7b-5p	PDE12
hsa-let-7b-5p	DZIP1
hsa-let-7b-5p	SIGMAR1
hsa-let-7b-5p	DLC1
hsa-let-7b-5p	NXT2
hsa-let-7b-5p	E2F6
hsa-let-7b-5p	GPX7
hsa-let-7b-5p	SSR1
hsa-let-7b-5p	YAP1
hsa-let-7b-5p	GZF1
hsa-let-7b-5p	SOX9
hsa-let-7b-5p	RRM2
hsa-let-7b-5p	AURKA
hsa-let-7b-5p	FARP1
hsa-let-7b-5p	CPED1
hsa-let-7b-5p	CBFB
hsa-let-7b-5p	RCAN1
hsa-let-7b-5p	CDCA7
hsa-let-7b-5p	TAB2
hsa-let-7b-5p	GTF2I
hsa-let-7b-5p	ARID3A
hsa-let-7b-5p	DMD
hsa-let-7b-5p	CCNF
hsa-let-7b-5p	CIAO1
hsa-let-7b-5p	NCAPG2
hsa-let-7b-5p	KYAT3
hsa-let-7b-5p	DCTPP1
hsa-let-7b-5p	EDEM3
hsa-let-7b-5p	CHPF2
hsa-let-7b-5p	CCDC115
hsa-let-7b-5p	ALG3
hsa-let-7b-5p	ARL15
hsa-let-7b-5p	MAP7D1
hsa-let-7b-5p	NAA25
hsa-let-7b-5p	NUDT19
hsa-let-7b-5p	MGME1
hsa-let-7b-5p	RRP1B
hsa-let-7b-5p	GGCT
hsa-let-7b-5p	MMS22L
hsa-let-7b-5p	PRRC2A
hsa-let-7b-5p	C1orf27
hsa-let-7b-5p	GDE1
hsa-let-7b-5p	ERC1
hsa-let-7b-5p	NAA40
hsa-let-7b-5p	TRABD
hsa-let-7b-5p	IGF2BP2
hsa-let-7b-5p	RRP8
hsa-let-7b-5p	SLC35F6
hsa-let-7b-5p	DICER1
hsa-let-7b-5p	HGH1
hsa-let-7b-5p	PRDM1
hsa-let-7b-5p	HRAS
hsa-let-7b-5p	CYP2J2
hsa-let-7b-5p	POLR3B
hsa-let-7b-5p	NUBP2
hsa-let-7b-5p	GFM2
hsa-let-7b-5p	WDR4
hsa-let-7b-5p	LDLR
hsa-let-7b-5p	DNM3
hsa-let-7b-5p	PIH1D1
hsa-let-7b-5p	CCNK
hsa-let-7b-5p	SEMG2
hsa-let-7b-5p	PPM1G
hsa-let-7b-5p	PLXDC2
hsa-let-7b-5p	ACACA
hsa-let-7b-5p	MOB1A
hsa-let-7b-5p	SLC27A2
hsa-let-7b-5p	POLR1A
hsa-let-7b-5p	ANXA8L1
hsa-let-7b-5p	AGL
hsa-let-7b-5p	UBA3
hsa-let-7b-5p	NIPBL
hsa-let-7b-5p	WLS
hsa-let-7b-5p	PUS1
hsa-let-7b-5p	DNAAF5
hsa-let-7b-5p	MPG
hsa-let-7b-5p	LRRC40
hsa-let-7b-5p	RANBP6
hsa-let-7b-5p	EMC6
hsa-let-7b-5p	BGLAP
hsa-let-7b-5p	BAG5
hsa-let-7b-5p	INTS5
hsa-let-7b-5p	EIF4A1
hsa-let-7b-5p	CNDP2
hsa-let-7b-5p	GPATCH4
hsa-let-7b-5p	BAZ1B
hsa-let-7b-5p	DDX49
hsa-let-7b-5p	DHX33
hsa-let-7b-5p	SEC11A
hsa-let-7b-5p	PPID
hsa-let-7b-5p	CMC1
hsa-let-7b-5p	TMEM201
hsa-let-7b-5p	ATG9A
hsa-let-7b-5p	ACPP
hsa-let-7b-5p	GLB1
hsa-let-7b-5p	USP10
hsa-let-7b-5p	XPO5
hsa-let-7b-5p	LPCAT3
hsa-let-7b-5p	GSPT1
hsa-let-7b-5p	CUL3
hsa-let-7b-5p	PCYT1B
hsa-let-7b-5p	BZW2
hsa-let-7b-5p	DLAT
hsa-let-7b-5p	EIF4G2
hsa-let-7b-5p	CTPS1
hsa-let-7b-5p	NUP155
hsa-let-7b-5p	ATP2A2
hsa-let-7b-5p	SLC30A1
hsa-let-7b-5p	HELLS
hsa-let-7b-5p	LPGAT1
hsa-let-7b-5p	QRSL1
hsa-let-7b-5p	TST
hsa-let-7b-5p	STIM1
hsa-let-7b-5p	RAP2C
hsa-let-7b-5p	GEMIN5
hsa-let-7b-5p	PCCB
hsa-let-7b-5p	SYNE1
hsa-let-7b-5p	TCOF1
hsa-let-7b-5p	SDAD1
hsa-let-7b-5p	NOLC1
hsa-let-7b-5p	MRM3
hsa-let-7b-5p	TIMM23
hsa-let-7b-5p	PSMD9
hsa-let-7b-5p	COPG1
hsa-let-7b-5p	SP100
hsa-let-7b-5p	DSG2
hsa-let-7b-5p	RTCA
hsa-let-7b-5p	PDCD11
hsa-let-7b-5p	NSMCE4A
hsa-let-7b-5p	CHMP3
hsa-let-7b-5p	PAAF1
hsa-let-7b-5p	NVL
hsa-let-7b-5p	MRPL47
hsa-let-7b-5p	ARCN1
hsa-let-7b-5p	DHX16
hsa-let-7b-5p	INTS11
hsa-let-7b-5p	UBE2M
hsa-let-7b-5p	UNC13D
hsa-let-7b-5p	CHAF1A
hsa-let-7b-5p	UBE2D2
hsa-let-7b-5p	DDX41
hsa-let-7b-5p	AKR1A1
hsa-let-7b-5p	DRG2
hsa-let-7b-5p	IPO8
hsa-let-7b-5p	ACSL1
hsa-let-7b-5p	RCC1L
hsa-let-7b-5p	CHRAC1
hsa-let-7b-5p	NUP214
hsa-let-7b-5p	CLPX
hsa-let-7b-5p	RNMT
hsa-let-7b-5p	QARS
hsa-let-7b-5p	MYCBP
hsa-let-7b-5p	SLC38A2
hsa-let-7b-5p	AHCTF1
hsa-let-7b-5p	MKRN2
hsa-let-7b-5p	VWA8
hsa-let-7b-5p	PMF1
hsa-let-7b-5p	CA12
hsa-let-7b-5p	ORC4
hsa-let-7b-5p	RBM34
hsa-let-7b-5p	PYCR3
hsa-let-7b-5p	FOXK1
hsa-let-7b-5p	ENG
hsa-let-7b-5p	TPBG
hsa-let-7b-5p	RAB38
hsa-let-7b-5p	TIMM8A
hsa-let-7b-5p	FOXRED1
hsa-let-7b-5p	MOB1B
hsa-let-7b-5p	CENPV
hsa-let-7b-5p	POLR2L
hsa-let-7b-5p	ANKZF1
hsa-let-7b-5p	LLPH
hsa-let-7b-5p	MIPEP
hsa-let-7b-5p	VAMP3
hsa-let-7b-5p	PRPS1
hsa-let-7b-5p	IMPDH2
hsa-let-7b-5p	SH3GLB1
hsa-let-7b-5p	DDX28
hsa-let-7b-5p	UBE2I
hsa-let-7b-5p	COPS2
hsa-let-7b-5p	DCD
hsa-let-7b-5p	USP15
hsa-let-7b-5p	ANXA8
hsa-let-7b-5p	MAT2B
hsa-let-7b-5p	TUBGCP2
hsa-let-7b-5p	ARFIP2
hsa-let-7b-5p	DDX10
hsa-let-7b-5p	TRUB2
hsa-let-7b-5p	NLE1
hsa-let-7b-5p	RNF40
hsa-let-7b-5p	DDX21
hsa-let-7b-5p	TRIP12
hsa-let-7b-5p	GSR
hsa-let-7b-5p	SLC38A5
hsa-let-7b-5p	PLCB3
hsa-let-7b-5p	PGM3
hsa-let-7b-5p	RRP7A
hsa-let-7b-5p	LSM6
hsa-let-7b-5p	TMED5
hsa-let-7b-5p	PIGU
hsa-let-7b-5p	CPSF1
hsa-let-7b-5p	NAA15
hsa-let-7b-5p	NOP14
hsa-let-7b-5p	FLAD1
hsa-let-7b-5p	CUL1
hsa-let-7b-5p	CDCA8
hsa-let-7b-5p	SLC30A7
hsa-let-7b-5p	DPF2
hsa-let-7b-5p	KIF2A
hsa-let-7b-5p	ERGIC2
hsa-let-7b-5p	TMTC3
hsa-let-7b-5p	SPRYD7
hsa-let-7b-5p	CHD4
hsa-let-7b-5p	SMARCD1
hsa-let-7b-5p	TMEM65
hsa-let-7b-5p	NME6
hsa-let-7b-5p	RBFOX1
hsa-let-7b-5p	CLUH
hsa-let-7b-5p	RDX
hsa-let-7b-5p	LBR
hsa-let-7b-5p	CCNA1
hsa-let-7b-5p	SEC16A
hsa-let-7b-5p	TBC1D15
hsa-let-7b-5p	NAF1
hsa-let-7b-5p	LRRC47
hsa-let-7b-5p	INTS14
hsa-let-7b-5p	UTP15
hsa-let-7b-5p	TROVE2
hsa-let-7b-5p	TBC1D13
hsa-let-7b-5p	MCAT
hsa-let-7b-5p	TRNT1
hsa-let-7b-5p	TIMM9
hsa-let-7b-5p	KCTD12
hsa-let-7b-5p	SCRN1
hsa-let-7b-5p	SCAF4
hsa-let-7b-5p	MAP2K2
hsa-let-7b-5p	INPPL1
hsa-let-7b-5p	CHD1
hsa-let-7b-5p	UCK2
hsa-let-7b-5p	LZIC
hsa-let-7b-5p	SPR
hsa-let-7b-5p	SLC25A12
hsa-let-7b-5p	TRIM24
hsa-let-7b-5p	GTF3C4
hsa-let-7b-5p	TTLL12
hsa-let-7b-5p	PITHD1
hsa-let-7b-5p	LRRC8A
hsa-let-7b-5p	EEF1E1
hsa-let-7b-5p	EHD4
hsa-let-7b-5p	LSG1
hsa-let-7b-5p	PAPSS1
hsa-let-7b-5p	PCYT1A
hsa-let-7b-5p	ARHGAP17
hsa-let-7b-5p	PSME3
hsa-let-7b-5p	PDHX
hsa-let-7b-5p	OXNAD1
hsa-let-7b-5p	TPP2
hsa-let-7b-5p	HS2ST1
hsa-let-7b-5p	CRKL
hsa-let-7b-5p	ABCC1
hsa-let-7b-5p	SMARCA4
hsa-let-7b-5p	UTP6
hsa-let-7b-5p	TMEM33
hsa-let-7b-5p	WDR75
hsa-let-7b-5p	ABCB10
hsa-let-7b-5p	MARS
hsa-let-7b-5p	PVR
hsa-let-7b-5p	ANP32E
hsa-let-7b-5p	WARS2
hsa-let-7b-5p	RAB3GAP2
hsa-let-7b-5p	ERO1A
hsa-let-7b-5p	IMPDH1
hsa-let-7b-5p	TMEM167A
hsa-let-7b-5p	PDPR
hsa-let-7b-5p	RBFOX2
hsa-let-7b-5p	SPATA12
hsa-let-7b-5p	DRAXIN
hsa-let-7b-5p	CCNB1
hsa-let-7b-5p	DENR
hsa-let-7b-5p	IP6K1
hsa-let-7b-5p	GATA6
hsa-let-7b-5p	PAK1
hsa-let-7b-5p	DDX17
hsa-let-7b-5p	ATXN1L
hsa-let-7b-5p	PLXNB2
hsa-let-7b-5p	IBA57
hsa-let-7b-5p	ND2
hsa-let-7b-5p	CCNB2
hsa-let-7b-5p	CLCA2
hsa-let-7b-5p	NOMO3
hsa-let-7b-5p	IGSF8
hsa-let-7b-5p	DBNL
hsa-let-7b-5p	SZRD1
hsa-let-7b-5p	EEF2
hsa-let-7b-5p	HIST1H1C
hsa-let-7b-5p	AUP1
hsa-let-7b-5p	ABCB8
hsa-let-7b-5p	PPRC1
hsa-let-7b-5p	ATOX1
hsa-let-7b-5p	MIEN1
hsa-let-7b-5p	DDX20
hsa-let-7b-5p	APPL1
hsa-let-7b-5p	BAZ2A
hsa-let-7b-5p	SLC25A4
hsa-let-7b-5p	PFN1
hsa-let-7b-5p	PRTG
hsa-let-7b-5p	MRPS11
hsa-let-7b-5p	BRPF3
hsa-let-7b-5p	SRCAP
hsa-let-7b-5p	BAG6
hsa-let-7b-5p	POTEG
hsa-let-7b-5p	ACTB
hsa-let-7b-5p	ZNF841
hsa-let-7b-5p	DCTD
hsa-let-7b-5p	UBE2A
hsa-let-7b-5p	ENTPD4
hsa-let-7b-5p	E2F3
hsa-let-7b-5p	ZNF629
hsa-let-7b-5p	MAB21L1
hsa-let-7b-5p	POLR2A
hsa-let-7b-5p	FSTL1
hsa-let-7b-5p	NCAPD2
hsa-let-7b-5p	HNRNPL
hsa-let-7b-5p	PEX6
hsa-let-7b-5p	SUMO2
hsa-let-7b-5p	BBS7
hsa-let-7b-5p	MMACHC
hsa-let-7b-5p	CD99
hsa-let-7b-5p	C5orf24
hsa-let-7b-5p	NPTN
hsa-let-7b-5p	ALDH7A1
hsa-let-7b-5p	KIFC1
hsa-let-7b-5p	CTBP2
hsa-let-7b-5p	ND4
hsa-let-7b-5p	HIF1A
hsa-let-7b-5p	SMARCB1
hsa-let-7b-5p	DCAF7
hsa-let-7b-5p	MIER2
hsa-let-7b-5p	ACTN4
hsa-let-7b-5p	BFSP1
hsa-let-7b-5p	TJP1
hsa-let-7b-5p	CNOT2
hsa-let-7b-5p	EIF3C
hsa-let-7b-5p	TNFSF12
hsa-let-7b-5p	PTPN23
hsa-let-7b-5p	GDPD5
hsa-let-7b-5p	ABL1
hsa-let-7b-5p	RNF115
hsa-let-7b-5p	UBE2Q1
hsa-let-7b-5p	EFCAB14
hsa-let-7b-5p	AP3M1
hsa-let-7b-5p	TUBB
hsa-let-7b-5p	COX1
hsa-let-7b-5p	RPL18
hsa-let-7b-5p	HOXD11
hsa-let-7b-5p	STIP1
hsa-let-7b-5p	CPTP
hsa-let-7b-5p	KIF1C
hsa-let-7b-5p	WASL
hsa-let-7b-5p	PPP1R12C
hsa-let-7b-5p	CD2BP2
hsa-let-7b-5p	WDR25
hsa-let-7b-5p	YWHAE
hsa-let-7b-5p	SNRPE
hsa-let-7b-5p	HUWE1
hsa-let-7b-5p	RPSA
hsa-let-7b-5p	EEF1A1
hsa-let-7b-5p	ZNF507
hsa-let-7b-5p	PPARGC1A
hsa-let-7b-5p	ARPP19
hsa-let-7b-5p	UBA1
hsa-let-7b-5p	PRPF19
hsa-let-7b-5p	ATXN2L
hsa-let-7b-5p	PLK1
hsa-let-7b-5p	COX3
hsa-let-7b-5p	NDUFA10
hsa-let-7b-5p	RIOK3
hsa-let-7b-5p	NCOA5
hsa-let-7b-5p	ZNF148
hsa-let-7b-5p	DENND4B
hsa-let-7b-5p	SLF2
hsa-let-7b-5p	PPP2R5E
hsa-let-7b-5p	HARS
hsa-let-7b-5p	ZNF687
hsa-let-7b-5p	OTUB1
hsa-let-7b-5p	ATE1
hsa-let-7b-5p	L3MBTL4
hsa-let-7b-5p	PTGFRN
hsa-let-7b-5p	TMEM115
hsa-let-7b-5p	HES1
hsa-let-7b-5p	EPB41L3
hsa-let-7b-5p	VIRMA
hsa-let-7b-5p	ITGB5
hsa-let-7b-5p	EP300
hsa-let-7b-5p	NBPF15
hsa-let-7b-5p	RPL12
hsa-let-7b-5p	RXRB
hsa-let-7b-5p	JAG1
hsa-let-7b-5p	POLR3G
hsa-let-7b-5p	FAM126A
hsa-let-7b-5p	PRPF8
hsa-let-7b-5p	ND1
hsa-let-7b-5p	RRBP1
hsa-let-7b-5p	CNNM3
hsa-let-7b-5p	AGO2
hsa-let-7b-5p	C5orf15
hsa-let-7b-5p	WASF1
hsa-let-7b-5p	SKI
hsa-let-7b-5p	SUPT20H
hsa-let-7b-5p	ZCCHC9
hsa-let-7b-5p	ZNF426
hsa-let-7b-5p	ND5
hsa-let-7b-5p	SERBP1
hsa-let-7b-5p	TUBA1B
hsa-let-7b-5p	AR
hsa-let-7b-5p	FLII
hsa-let-7b-5p	HADHA
hsa-let-7b-5p	GNAS
hsa-let-7b-5p	ST13
hsa-let-7b-5p	HSPA8
hsa-let-7b-5p	NUP153
hsa-let-7b-5p	PHKA1
hsa-let-7b-5p	BIRC5
hsa-let-7b-5p	ADRM1
hsa-let-7b-5p	DFFA
hsa-let-7b-5p	BRD2
hsa-let-7b-5p	FAM131A
hsa-let-7b-5p	PRRC2B
hsa-let-7b-5p	FAM136A
hsa-let-7b-5p	STK38
hsa-let-7b-5p	CEP126
hsa-let-7b-5p	TSEN15
hsa-let-7b-5p	C1GALT1
hsa-let-7b-5p	ENTPD6
hsa-let-7b-5p	KIAA0141
hsa-let-7b-5p	TIMM50
hsa-let-7b-5p	NCOR1
hsa-let-7b-5p	SCAF8
hsa-let-7b-5p	HCFC1
hsa-let-7b-5p	BRPF1
hsa-let-7b-5p	ATP6
hsa-let-7b-5p	ETFA
hsa-let-7b-5p	ARHGAP26
hsa-let-7b-5p	FANCD2
hsa-let-7b-5p	SALL2
hsa-let-7b-5p	RBM12
hsa-let-7b-5p	TOX3
hsa-let-7b-5p	GNB1
hsa-let-7b-5p	FOXRED2
hsa-let-7b-5p	PALD1
hsa-let-7b-5p	KCNC4
hsa-let-7b-5p	SFMBT1
hsa-let-7b-5p	CACNG8
hsa-let-7b-5p	KLHL11
hsa-let-7b-5p	HIST1H3B
hsa-let-7b-5p	ARID3B
hsa-let-7b-5p	DYNC1H1
hsa-let-7b-5p	SYNE2
hsa-let-7b-5p	TPT1
hsa-let-7b-5p	AGFG2
hsa-let-7b-5p	TUBGCP3
hsa-let-7b-5p	ND4L
hsa-let-7b-5p	RAB10
hsa-let-7b-5p	AFF4
hsa-let-7b-5p	BTG2
hsa-let-7b-5p	TRIM28
hsa-let-7b-5p	NABP2
hsa-let-7b-5p	CHD7
hsa-let-7b-5p	HIPK1
hsa-let-7b-5p	PA2G4
hsa-let-7b-5p	USP22
hsa-let-7b-5p	ZER1
hsa-let-7b-5p	ZNF805
hsa-let-7b-5p	SMARCC2
hsa-let-7b-5p	ASPSCR1
hsa-let-7b-5p	ADCY1
hsa-let-7b-5p	FEN1
hsa-let-7b-5p	ZNF652
hsa-let-7b-5p	PAX3
hsa-let-7b-5p	MBD6
hsa-let-7b-5p	HSF2
hsa-let-7b-5p	TENM3
hsa-let-7b-5p	YLPM1
hsa-let-7b-5p	ASNA1
hsa-let-7b-5p	GPATCH1
hsa-let-7b-5p	IARS2
hsa-let-7b-5p	BCAS4
hsa-let-7b-5p	MPND
hsa-let-7b-5p	DDX18
hsa-let-7b-5p	HNRNPF
hsa-let-7b-5p	ZFHX4
hsa-let-7b-5p	NAA20
hsa-let-7b-5p	WDR55
hsa-let-7b-5p	LACTB2
hsa-let-7b-5p	SON
hsa-let-7b-5p	SH3PXD2A
hsa-let-7b-5p	BNIP3L
hsa-let-7b-5p	AGO1
hsa-let-7b-5p	PIGG
hsa-let-7b-5p	DNAJC8
hsa-let-7b-5p	SPTBN2
hsa-let-7b-5p	GALNT11
hsa-let-7b-5p	MYO1C
hsa-let-7b-5p	ANTXR1
hsa-let-7b-5p	PRKAA2
hsa-let-7b-5p	SMC1A
hsa-let-7b-5p	RFFL
hsa-let-7b-5p	NEK9
hsa-let-7b-5p	NUSAP1
hsa-let-7b-5p	AMPH
hsa-let-7b-5p	EIF2AK1
hsa-let-7b-5p	PAPOLA
hsa-let-7b-5p	FBXW2
hsa-let-7b-5p	TNRC6B
hsa-let-7b-5p	DEDD
hsa-let-7b-5p	MED14
hsa-let-7b-5p	RALGAPB
hsa-let-7b-5p	VPS41
hsa-let-7b-5p	AFG1L
hsa-let-7b-5p	SC5D
hsa-let-7b-5p	SAFB
hsa-let-7b-5p	ADGRL2
hsa-let-7b-5p	HAND1
hsa-let-7b-5p	PPP2R2A
hsa-let-7b-5p	SUPT16H
hsa-let-7b-5p	HSPA1B
hsa-let-7b-5p	NFKBIA
hsa-let-7b-5p	ZC3HAV1
hsa-let-7b-5p	TPM4
hsa-let-7b-5p	TRAPPC1
hsa-let-7b-5p	AHCYL1
hsa-let-7b-5p	ZNF606
hsa-let-7b-5p	MIDN
hsa-let-7b-5p	NAA10
hsa-let-7b-5p	UNC13B
hsa-let-7b-5p	GAPDH
hsa-let-7b-5p	TXNL4A
hsa-let-7b-5p	OXR1
hsa-let-7b-5p	MTSS1L
hsa-let-7b-5p	KIAA1549
hsa-let-7b-5p	LTA4H
hsa-let-7b-5p	ZMYM2
hsa-let-7b-5p	C12orf49
hsa-let-7b-5p	WDR26
hsa-let-7b-5p	BAHD1
hsa-let-7b-5p	PIP4P1
hsa-let-7b-5p	PTTG1
hsa-let-7b-5p	YTHDC1
hsa-let-7b-5p	CD81
hsa-let-7b-5p	PRKD1
hsa-let-7b-5p	SLC10A3
hsa-let-7b-5p	CLINT1
hsa-let-7b-5p	TIAM1
hsa-let-7b-5p	SF3B1
hsa-let-7b-5p	NFATC1
hsa-let-7b-5p	YEATS2
hsa-let-7b-5p	KHSRP
hsa-let-7b-5p	STEAP3
hsa-let-7b-5p	ADCK2
hsa-let-7b-5p	GPI
hsa-let-7b-5p	GDF11
hsa-let-7b-5p	ATXN2
hsa-let-7b-5p	EAF1
hsa-let-7b-5p	HMGB1
hsa-let-7b-5p	OCLN
hsa-let-7b-5p	CYP1A2
hsa-let-7b-5p	USP54
hsa-let-7b-5p	MED25
hsa-let-7b-5p	ERCC1
hsa-let-7b-5p	BTBD9
hsa-let-7b-5p	PPP1R16B
hsa-let-7b-5p	TBC1D20
hsa-let-7b-5p	TUT1
hsa-let-7b-5p	MCM4
hsa-let-7b-5p	IPO7
hsa-let-7b-5p	KIAA1586
hsa-let-7b-5p	E2F7
hsa-let-7b-5p	BCOR
hsa-let-7b-5p	CCND3
hsa-let-7b-5p	NME4
hsa-let-7b-5p	TERF2IP
hsa-let-7b-5p	FLNA
hsa-let-7b-5p	ERAP2
hsa-let-7b-5p	MDM4
hsa-let-7b-5p	FXR2
hsa-let-7b-5p	ZNF106
hsa-let-7b-5p	MIB1
hsa-let-7b-5p	CKB
hsa-let-7b-5p	PCYT2
hsa-let-7b-5p	MED13
hsa-let-7b-5p	MFSD3
hsa-let-7b-5p	DPYSL5
hsa-let-7b-5p	MRPL37
hsa-let-7b-5p	XYLT2
hsa-let-7b-5p	RNASE10
hsa-let-7b-5p	MSN
hsa-let-7b-5p	BCORL1
hsa-let-7b-5p	WDCP
hsa-let-7b-5p	INTS1
hsa-let-7b-5p	MED28
hsa-let-7b-5p	ABCF1
hsa-let-7b-5p	HNRNPUL1
hsa-let-7b-5p	PTGES2
hsa-let-7b-5p	NACA
hsa-let-7b-5p	DBNDD2
hsa-let-7b-5p	TLN1
hsa-let-7b-5p	QKI
hsa-let-7b-5p	NUCKS1
hsa-let-7b-5p	EIF3D
hsa-let-7b-5p	PTP4A2
hsa-let-7b-5p	ANKRD52
hsa-let-7b-5p	KXD1
hsa-let-7b-5p	CYSTM1
hsa-let-7b-5p	PCBP2
hsa-let-7b-5p	MYC
hsa-let-7b-5p	RBPJ
hsa-let-7b-5p	IRS2
hsa-let-7b-5p	PSD3
hsa-let-7b-5p	HGS
hsa-let-7b-5p	ZNF317
hsa-let-7b-5p	RPAP1
hsa-let-7b-5p	UTRN
hsa-let-7b-5p	SIKE1
hsa-let-7b-5p	CKAP2
hsa-let-7b-5p	WDR3
hsa-let-7b-5p	ADIPOR2
hsa-let-7b-5p	ELMOD2
hsa-let-7b-5p	DNMBP
hsa-let-7b-5p	PGM1
hsa-let-7b-5p	HAUS6
hsa-let-7b-5p	RPS4X
hsa-let-7b-5p	MAP4
hsa-let-7b-5p	RALB
hsa-let-7b-5p	GSK3A
hsa-let-7b-5p	NRDC
hsa-let-7b-5p	HSP90AA1
hsa-let-7b-5p	TUBA1C
hsa-let-7b-5p	ZNF3
hsa-let-7b-5p	NT5DC2
hsa-let-7b-5p	IRS4
hsa-let-7b-5p	SNX12
hsa-let-7b-5p	FAM57A
hsa-let-7b-5p	CIZ1
hsa-let-7b-5p	MSANTD2
hsa-let-7b-5p	GYG1
hsa-let-7b-5p	REPS1
hsa-let-7b-5p	ADNP
hsa-let-7b-5p	BMP7
hsa-let-7b-5p	SLC35F1
hsa-let-7b-5p	LRRC41
hsa-let-7b-5p	IGHMBP2
hsa-let-7b-5p	FTO
hsa-let-7b-5p	OSTM1
hsa-let-7b-5p	RAI1
hsa-let-7b-5p	KDM4A
hsa-let-7b-5p	PSMG4
hsa-let-7b-5p	ARHGEF5
hsa-let-7b-5p	RPS24
hsa-let-7b-5p	PABPC1
hsa-let-7b-5p	MEF2C
hsa-let-7b-5p	ISOC2
hsa-let-7b-5p	SP1
hsa-let-7b-5p	ZNF207
hsa-let-7b-5p	SMG7
hsa-let-7b-5p	GABPB2
hsa-let-7b-5p	ASIC1
hsa-let-7b-5p	PFKM
hsa-let-7b-5p	CKS2
hsa-let-7b-5p	YWHAZ
hsa-let-7b-5p	CSNK2A1
hsa-let-7b-5p	ZNF581
hsa-let-7b-5p	C6orf62
hsa-let-7b-5p	UCK1
hsa-let-7b-5p	CD151
hsa-let-7b-5p	CNOT1
hsa-let-7b-5p	PER1
hsa-let-7b-5p	THOC5
hsa-let-7b-5p	MAPK1
hsa-let-7b-5p	PDS5A
hsa-let-7b-5p	IRF2BP2
hsa-let-7b-5p	ANKRD17
hsa-let-7b-5p	PRDM4
hsa-let-7b-5p	TMEM63B
hsa-let-7b-5p	FAM84B
hsa-let-7b-5p	GPM6B
hsa-let-7b-5p	NFATC3
hsa-let-7b-5p	ELK4
hsa-let-7b-5p	COX2
hsa-let-7b-5p	NFU1
hsa-let-7b-5p	GPHN
hsa-let-7b-5p	BCAT1
hsa-let-7b-5p	NSUN2
hsa-let-7b-5p	MSI1
hsa-let-7b-5p	DAB2IP
hsa-let-7b-5p	ARL6IP1
hsa-let-7b-5p	MANSC1
hsa-let-7b-5p	KDELR1
hsa-let-7b-5p	YIPF3
hsa-let-7b-5p	ASPA
hsa-let-7b-5p	GTF3C1
hsa-let-7b-5p	SCML2
hsa-let-7b-5p	PDCL3
hsa-let-7b-5p	RBBP6
hsa-let-7b-5p	IPO11
hsa-let-7b-5p	PRAF2
hsa-let-7b-5p	TPD52L2
hsa-let-7b-5p	VPS28
hsa-let-7b-5p	CBX6
hsa-let-7b-5p	CTCF
hsa-let-7b-5p	LARP1
hsa-let-7b-5p	RPL18A
hsa-let-7b-5p	AIDA
hsa-let-7b-5p	CUL2
hsa-let-7b-5p	SMG1
hsa-let-7b-5p	SNRPA
hsa-let-7b-5p	CBX5
hsa-let-7b-5p	TNPO1
hsa-let-7b-5p	MCM7
hsa-let-7b-5p	GGPS1
hsa-let-7b-5p	ZCCHC11
hsa-let-7b-5p	SETD5
hsa-let-7b-5p	GCN1
hsa-let-7b-5p	RBM22
hsa-let-7b-5p	TXLNA
hsa-let-7b-5p	IL17RC
hsa-let-7b-5p	SPN
hsa-let-7b-5p	IPCEF1
hsa-let-7b-5p	TOR4A
hsa-let-7b-5p	WBP11
hsa-let-7b-5p	DHTKD1
hsa-let-7b-5p	CTR9
hsa-let-7b-5p	GBF1
hsa-let-7b-5p	C11orf52
hsa-let-7b-5p	HMGCS1
hsa-let-7b-5p	HK1
hsa-let-7b-5p	HTT
hsa-let-7b-5p	PCGF3
hsa-let-7b-5p	TSPAN3
hsa-let-7b-5p	USP14
hsa-let-7b-5p	CUX1
hsa-let-7b-5p	SOX13
hsa-let-7b-5p	TLNRD1
hsa-let-7b-5p	ATP1A1
hsa-let-7b-5p	FGFRL1
hsa-let-7b-5p	LMAN2
hsa-let-7b-5p	MTUS1
hsa-let-7b-5p	KPNA6
hsa-let-7b-5p	NHSL1
hsa-let-7b-5p	NDRG1
hsa-let-7b-5p	CCDC71
hsa-let-7b-5p	AATF
hsa-let-7b-5p	PDP2
hsa-let-7b-5p	MOV10
hsa-let-7b-5p	DHX9
hsa-let-7b-5p	CCDC186
hsa-let-7b-5p	CCNG1
hsa-let-7b-5p	WNK1
hsa-let-7b-5p	IGF1R
hsa-let-7b-5p	COL3A1
hsa-let-7b-5p	CPEB1
hsa-let-7b-5p	CPEB3
hsa-let-7b-5p	ACVR1
hsa-let-7b-5p	LRIG1
hsa-let-7b-5p	CPEB4
hsa-let-7b-5p	TGFBR1
hsa-let-7b-5p	ESPL1
hsa-let-7b-5p	NHLRC3
hsa-let-7b-5p	SMCR8
hsa-let-7b-5p	ONECUT2
hsa-let-7b-5p	ZCCHC3
hsa-let-7b-5p	BACH1
hsa-let-7b-5p	SMARCAD1
hsa-let-7b-5p	ABT1
hsa-let-7b-5p	STK4
hsa-let-7b-5p	CALU
hsa-let-7b-5p	POLR3D
hsa-let-7b-5p	TNFSF9
hsa-let-7b-5p	NCOA3
hsa-let-7b-5p	CRY2
hsa-let-7b-5p	SUOX
hsa-let-7b-5p	NAA30
hsa-let-7b-5p	MAPK6
hsa-let-7b-5p	C5orf51
hsa-let-7b-5p	CDKN1A
hsa-let-7b-5p	UBXN2B
hsa-let-7b-5p	TRIM71
hsa-let-7b-5p	EDN1
hsa-let-7b-5p	SALL3
hsa-let-7b-5p	CDV3
hsa-let-7b-5p	TXLNG
hsa-let-7b-5p	CLDN12
hsa-let-7b-5p	C11orf57
hsa-let-7b-5p	CHTOP
hsa-let-7b-5p	C1orf21
hsa-let-7b-5p	ZNF264
hsa-let-7b-5p	SLC20A1
hsa-let-7b-5p	BZW1
hsa-let-7b-5p	KREMEN1
hsa-let-7b-5p	MXD1
hsa-let-7b-5p	NAT8L
hsa-let-7b-5p	ACER2
hsa-let-7b-5p	CTHRC1
hsa-let-7b-5p	AKT2
hsa-let-7b-5p	TLR4
hsa-let-7b-5p	TNFRSF10B
hsa-let-7b-5p	NDUFA4P1
hsa-let-7b-5p	ATP6V1G1
hsa-let-7b-5p	KIF27
hsa-let-7b-5p	ZNF774
hsa-let-7b-5p	ANKRD46
hsa-let-7b-5p	FMNL3
hsa-let-7b-5p	C19orf53
hsa-let-7b-5p	MEIS3P1
hsa-let-7b-5p	C1RL
hsa-let-7b-5p	NUCB2
hsa-let-7b-5p	QDPR
hsa-let-7b-5p	DISC1
hsa-let-7b-5p	RHD
hsa-let-7b-5p	HIST1H2BK
hsa-let-7b-5p	FXN
hsa-let-7b-5p	RABL2A
hsa-let-7b-5p	ACOT9
hsa-let-7b-5p	RABL2B
hsa-let-7b-5p	ZNF587
hsa-let-7b-5p	THEM6
hsa-let-7b-5p	MRPL12
hsa-let-7b-5p	FUT10
hsa-let-7b-5p	RRM1
hsa-let-7b-5p	NOM1
hsa-let-7b-5p	NOA1
hsa-let-7b-5p	OPA3
hsa-let-7b-5p	SLC11A2
hsa-let-7b-5p	COL8A1
hsa-let-7b-5p	YAE1D1
hsa-let-7b-5p	ZNF8
hsa-let-7b-5p	ZC3HAV1L
hsa-let-7b-5p	VCL
hsa-let-7b-5p	TSC22D2
hsa-let-7b-5p	SYNJ2BP
hsa-let-7b-5p	RNF144B
hsa-let-7b-5p	RAB40C
hsa-let-7b-5p	PPP1R15B
hsa-let-7b-5p	POLR2D
hsa-let-7b-5p	PLXND1
hsa-let-7b-5p	PGM2L1
hsa-let-7b-5p	NR6A1
hsa-let-7b-5p	MLLT10
hsa-let-7b-5p	MIEF1
hsa-let-7b-5p	MAP2K7
hsa-let-7b-5p	LYN
hsa-let-7b-5p	LRRC20
hsa-let-7b-5p	KLHDC8B
hsa-let-7b-5p	KIAA0930
hsa-let-7b-5p	KCTD21
hsa-let-7b-5p	IFNLR1
hsa-let-7b-5p	ICOSLG
hsa-let-7b-5p	HERPUD1
hsa-let-7b-5p	GABPB1
hsa-let-7b-5p	FAM83G
hsa-let-7b-5p	EFHD2
hsa-let-7b-5p	ATXN7L3B
hsa-let-7b-5p	ATXN7L3
hsa-let-7b-5p	ATG12
hsa-let-7b-5p	AREL1
hsa-let-7b-5p	AP1S1
hsa-let-7b-5p	AHR
hsa-let-7b-5p	AHCYL2
hsa-let-7b-5p	ZNF28
hsa-let-7b-5p	TUBB2A
hsa-let-7b-5p	ZBTB5
hsa-let-7b-5p	SOCS1
hsa-let-7b-5p	PMAIP1
hsa-let-7b-5p	LIMD2
hsa-let-7b-5p	FAM43A
hsa-let-7b-5p	CEP120
hsa-let-7b-5p	TBC1D19
hsa-let-7b-5p	SNX17
hsa-let-7b-5p	SLC12A7
hsa-let-7b-5p	PLEKHO1
hsa-let-7b-5p	PLCG2
hsa-let-7b-5p	GGA3
hsa-let-7b-5p	SDR42E1
hsa-let-7b-5p	MFSD8
hsa-let-7b-5p	HIST1H2BD
hsa-let-7b-5p	STRN
hsa-let-7b-5p	SLC5A6
hsa-let-7b-5p	SLC10A7
hsa-let-7b-5p	SUMO1
hsa-let-7b-5p	SEMA4C
hsa-let-7b-5p	RNFT1
hsa-let-7b-5p	RNF44
hsa-let-7b-5p	RAB11FIP4
hsa-let-7b-5p	NSD1
hsa-let-7b-5p	MBD2
hsa-let-7b-5p	KPNA5
hsa-let-7b-5p	KMT2D
hsa-let-7b-5p	CEP135
hsa-let-7b-5p	CELF1
hsa-let-7b-5p	C12orf4
hsa-let-7b-5p	ZNF644
hsa-let-7b-5p	IGDCC4
hsa-let-7b-5p	FIGN
hsa-let-7b-5p	C1orf210
hsa-let-7b-5p	DIABLO
hsa-let-7b-5p	AK4
hsa-let-7b-5p	ZNF566
hsa-let-7b-5p	YOD1
hsa-let-7b-5p	IKZF3
hsa-let-7b-5p	CD59
hsa-let-7b-5p	TRMO
hsa-let-7b-5p	ZBTB8OS
hsa-let-7b-5p	NCKIPSD
hsa-let-7b-5p	FZD9
hsa-let-7b-5p	DVL3
hsa-let-7b-5p	DNA2
hsa-let-7b-5p	SOD2
hsa-let-7b-5p	RRAD
hsa-let-7b-5p	OPRL1
hsa-let-7b-5p	LEFTY1
hsa-let-7b-5p	SLC16A9
hsa-let-7b-5p	PM20D2
hsa-let-7b-5p	ZNF200
hsa-let-7b-5p	TGFBR3
hsa-let-7b-5p	MSI2
hsa-let-7b-5p	LRIG3
hsa-let-7b-5p	FBXL20
hsa-let-7b-5p	EPHA4
hsa-let-7b-5p	DUSP1
hsa-let-7b-5p	DNAL1
hsa-let-7b-5p	COLEC12
hsa-let-7b-5p	CCNT2
hsa-let-7b-5p	BEND4
hsa-let-7b-5p	ZNF611
hsa-let-7b-5p	KIAA0391
hsa-let-7b-5p	ECHDC1
hsa-let-7b-5p	PMPCA
hsa-let-7b-5p	ACTA1
hsa-let-7b-5p	MCF2L2
hsa-let-7b-5p	HASPIN
hsa-let-7b-5p	RAD18
hsa-let-7b-5p	ZNF460
hsa-let-7b-5p	USP38
hsa-let-7b-5p	PLEKHA3
hsa-let-7b-5p	PDZD8
hsa-let-7b-5p	FAM222B
hsa-let-7b-5p	C19orf47
hsa-let-7b-5p	ARIH1
hsa-let-7b-5p	PEG10
hsa-let-7b-5p	EMILIN2
hsa-let-7b-5p	SURF4
hsa-let-7b-5p	PARP16
hsa-let-7b-5p	GNG5
hsa-let-7b-5p	ABHD17C
hsa-let-7b-5p	THYN1
hsa-let-7b-5p	TGOLN2
hsa-let-7b-5p	ZBTB37
hsa-let-7b-5p	GOLGA4
hsa-let-7b-5p	FAM104A
hsa-let-7b-5p	RWDD1
hsa-let-7b-5p	FMO4
hsa-let-7b-5p	ZNF556
hsa-let-7b-5p	PRIM2
hsa-let-7b-5p	ZNF584
hsa-let-7b-5p	ZNF578
hsa-let-7b-5p	ARL8B
hsa-let-7b-5p	RFC2
hsa-let-7b-5p	ZFAND4
hsa-let-7b-5p	BRI3BP
hsa-let-7b-5p	STAT2
hsa-let-7b-5p	ZNF738
hsa-let-7b-5p	DTX3L
hsa-let-7b-5p	RAB19
hsa-let-7b-5p	EIF4A3
hsa-let-7b-5p	DNAH9
hsa-let-7b-5p	SLC19A3
hsa-let-7b-5p	ITGA3
hsa-let-7b-5p	SLC38A7
hsa-let-7b-5p	SAR1A
hsa-let-7b-5p	PHACTR4
hsa-let-7b-5p	MTX3
hsa-let-7b-5p	CPA4
hsa-let-7b-5p	COX6B1
hsa-let-7b-5p	FPR1
hsa-let-7b-5p	ZNF799
hsa-let-7b-5p	DNAJC28
hsa-let-7b-5p	ZNF417
hsa-let-7b-5p	ZNF443
hsa-let-7b-5p	ADH5
hsa-let-7b-5p	PRSS22
hsa-let-7b-5p	NHLRC2
hsa-let-7b-5p	KIAA1328
hsa-let-7b-5p	IPO9
hsa-let-7b-5p	AMD1
hsa-let-7b-5p	NAP1L1
hsa-let-7b-5p	PAFAH2
hsa-let-7b-5p	LGR4
hsa-let-7b-5p	EZH2
hsa-let-7b-5p	CDKN1B
hsa-let-7b-5p	E2F2
hsa-let-7b-5p	CASTOR2
hsa-let-7b-5p	CRX
hsa-let-7b-5p	CXCL8
hsa-let-7b-5p	DYRK3
hsa-let-7b-5p	FNDC9
hsa-let-7b-5p	GATM
hsa-let-7b-5p	GPAT4
hsa-let-7b-5p	KIAA1143
hsa-let-7b-5p	MARCKSL1
hsa-let-7b-5p	MEF2D
hsa-let-7b-5p	PBX2
hsa-let-7b-5p	PDLIM5
hsa-let-7b-5p	PLD3
hsa-let-7b-5p	POLL
hsa-let-7b-5p	POTEM
hsa-let-7b-5p	RHBDF2
hsa-let-7b-5p	SOCS7
hsa-let-7b-5p	SYT1
hsa-let-7b-5p	TIAF1
hsa-let-7b-5p	TOMM40L
hsa-let-7b-5p	TRAPPC10
hsa-let-7b-5p	TUBB4A
hsa-let-7b-5p	ZNF609
hsa-let-7b-5p	AQP6
hsa-let-7b-5p	IL6R
hsa-let-7b-5p	MAGEA12
hsa-let-7b-5p	MAGEA3
hsa-let-7b-5p	MAGEA6
hsa-let-7b-5p	PDGFB
hsa-let-7b-5p	PRR5-ARHGAP8
hsa-let-7b-5p	STX3
hsa-let-7b-5p	TMED4
hsa-let-7b-5p	USP47
hsa-let-7c-5p	CDC25A
hsa-let-7c-5p	TGFBR1
hsa-let-7c-5p	TRIM71
hsa-let-7c-5p	HMGA2
hsa-let-7c-5p	MYC
hsa-let-7c-5p	DICER1
hsa-let-7c-5p	BCL2L1
hsa-let-7c-5p	NRAS
hsa-let-7c-5p	MPL
hsa-let-7c-5p	COPS8
hsa-let-7c-5p	GPS1
hsa-let-7c-5p	COPS6
hsa-let-7c-5p	R3HDM2
hsa-let-7c-5p	IP6K1
hsa-let-7c-5p	RFWD3
hsa-let-7c-5p	CEP170B
hsa-let-7c-5p	ACTB
hsa-let-7c-5p	ZNF614
hsa-let-7c-5p	SAFB
hsa-let-7c-5p	FOXO3
hsa-let-7c-5p	ND2
hsa-let-7c-5p	METAP2
hsa-let-7c-5p	KIAA0141
hsa-let-7c-5p	CCNF
hsa-let-7c-5p	C5orf24
hsa-let-7c-5p	CSTF2T
hsa-let-7c-5p	TAZ
hsa-let-7c-5p	ND4L
hsa-let-7c-5p	PRRC2A
hsa-let-7c-5p	COX3
hsa-let-7c-5p	RYR2
hsa-let-7c-5p	ACTN4
hsa-let-7c-5p	SMARCD1
hsa-let-7c-5p	INTS14
hsa-let-7c-5p	RAB10
hsa-let-7c-5p	PRPF8
hsa-let-7c-5p	SRCAP
hsa-let-7c-5p	PPP2R5E
hsa-let-7c-5p	BCOR
hsa-let-7c-5p	CACNG8
hsa-let-7c-5p	CDC42BPA
hsa-let-7c-5p	CBL
hsa-let-7c-5p	ATP6
hsa-let-7c-5p	PEX6
hsa-let-7c-5p	RPS4Y1
hsa-let-7c-5p	NME4
hsa-let-7c-5p	DCAF7
hsa-let-7c-5p	RPL18A
hsa-let-7c-5p	NUDT21
hsa-let-7c-5p	KRTAP19-1
hsa-let-7c-5p	PAK4
hsa-let-7c-5p	LECT2
hsa-let-7c-5p	TMEM165
hsa-let-7c-5p	ND5
hsa-let-7c-5p	ITGA10
hsa-let-7c-5p	DNAJC16
hsa-let-7c-5p	METTL25
hsa-let-7c-5p	GATAD2B
hsa-let-7c-5p	SLK
hsa-let-7c-5p	EIF3C
hsa-let-7c-5p	EIF3A
hsa-let-7c-5p	SLC25A1
hsa-let-7c-5p	EWSR1
hsa-let-7c-5p	DUSP7
hsa-let-7c-5p	DDX18
hsa-let-7c-5p	CACHD1
hsa-let-7c-5p	MBTPS1
hsa-let-7c-5p	CNOT3
hsa-let-7c-5p	IPO7
hsa-let-7c-5p	EYA3
hsa-let-7c-5p	SBDS
hsa-let-7c-5p	RPL3
hsa-let-7c-5p	WDR61
hsa-let-7c-5p	ND4
hsa-let-7c-5p	SIRT1
hsa-let-7c-5p	RAB5B
hsa-let-7c-5p	CCNC
hsa-let-7c-5p	SNW1
hsa-let-7c-5p	COPS3
hsa-let-7c-5p	FKBP10
hsa-let-7c-5p	GSK3A
hsa-let-7c-5p	PTP4A2
hsa-let-7c-5p	PSMG2
hsa-let-7c-5p	COX1
hsa-let-7c-5p	BSDC1
hsa-let-7c-5p	ACVR1B
hsa-let-7c-5p	RPS13
hsa-let-7c-5p	FAM103A1
hsa-let-7c-5p	TAF5L
hsa-let-7c-5p	SLC10A3
hsa-let-7c-5p	SH3D19
hsa-let-7c-5p	BRD2
hsa-let-7c-5p	ATP2A2
hsa-let-7c-5p	C9orf40
hsa-let-7c-5p	SLC35A4
hsa-let-7c-5p	ZNF581
hsa-let-7c-5p	ANKRD17
hsa-let-7c-5p	JARID2
hsa-let-7c-5p	CBX6
hsa-let-7c-5p	GORASP2
hsa-let-7c-5p	TMEM184B
hsa-let-7c-5p	CHST6
hsa-let-7c-5p	CHD1
hsa-let-7c-5p	SUPT16H
hsa-let-7c-5p	NUP58
hsa-let-7c-5p	LTA4H
hsa-let-7c-5p	TUT1
hsa-let-7c-5p	PCGF3
hsa-let-7c-5p	BPTF
hsa-let-7c-5p	ARMC8
hsa-let-7c-5p	ARL6IP1
hsa-let-7c-5p	LDHA
hsa-let-7c-5p	RAB34
hsa-let-7c-5p	PTGES2
hsa-let-7c-5p	LAMTOR1
hsa-let-7c-5p	KIF1B
hsa-let-7c-5p	HUWE1
hsa-let-7c-5p	DNAJC6
hsa-let-7c-5p	SNUPN
hsa-let-7c-5p	SF3B4
hsa-let-7c-5p	PCF11
hsa-let-7c-5p	WDR3
hsa-let-7c-5p	MKRN1
hsa-let-7c-5p	ZNF526
hsa-let-7c-5p	PSMB2
hsa-let-7c-5p	RAPGEFL1
hsa-let-7c-5p	DCTN5
hsa-let-7c-5p	ND1
hsa-let-7c-5p	PPAN-P2RY11
hsa-let-7c-5p	COX2
hsa-let-7c-5p	DOT1L
hsa-let-7c-5p	AGO1
hsa-let-7c-5p	TAF5
hsa-let-7c-5p	FANCI
hsa-let-7c-5p	NOTCH2
hsa-let-7c-5p	PRAF2
hsa-let-7c-5p	MEF2C
hsa-let-7c-5p	UBA52
hsa-let-7c-5p	CSNK2A1
hsa-let-7c-5p	RPS24
hsa-let-7c-5p	GARS
hsa-let-7c-5p	SMARCC1
hsa-let-7c-5p	IRF2BP2
hsa-let-7c-5p	TLNRD1
hsa-let-7c-5p	BAZ1B
hsa-let-7c-5p	TRRAP
hsa-let-7c-5p	GTF3C1
hsa-let-7c-5p	FUT10
hsa-let-7c-5p	MYO9A
hsa-let-7c-5p	SLC12A2
hsa-let-7c-5p	CCNB2
hsa-let-7c-5p	PTK2
hsa-let-7c-5p	AIDA
hsa-let-7c-5p	WBP11
hsa-let-7c-5p	RALGAPA2
hsa-let-7c-5p	FLNB
hsa-let-7c-5p	QKI
hsa-let-7c-5p	FZD8
hsa-let-7c-5p	CCNG1
hsa-let-7c-5p	NPTX1
hsa-let-7c-5p	DHX9
hsa-let-7c-5p	IGF1R
hsa-let-7c-5p	ITGB3
hsa-let-7c-5p	MAP4K3
hsa-let-7c-5p	IL10
hsa-let-7c-5p	ADIPOR2
hsa-let-7c-5p	ESPL1
hsa-let-7c-5p	TMTC3
hsa-let-7c-5p	TXLNA
hsa-let-7c-5p	NHLRC3
hsa-let-7c-5p	FNDC3A
hsa-let-7c-5p	ARID3B
hsa-let-7c-5p	SMCR8
hsa-let-7c-5p	IGF2BP1
hsa-let-7c-5p	ONECUT2
hsa-let-7c-5p	ZCCHC3
hsa-let-7c-5p	BACH1
hsa-let-7c-5p	SMARCAD1
hsa-let-7c-5p	GRPEL2
hsa-let-7c-5p	ABT1
hsa-let-7c-5p	MDM4
hsa-let-7c-5p	STK4
hsa-let-7c-5p	PDE12
hsa-let-7c-5p	CALU
hsa-let-7c-5p	POLR3D
hsa-let-7c-5p	TNFSF9
hsa-let-7c-5p	NCOA3
hsa-let-7c-5p	HMGA1
hsa-let-7c-5p	CRY2
hsa-let-7c-5p	SUOX
hsa-let-7c-5p	NAA30
hsa-let-7c-5p	MAPK6
hsa-let-7c-5p	C5orf51
hsa-let-7c-5p	CDKN1A
hsa-let-7c-5p	E2F5
hsa-let-7c-5p	UBXN2B
hsa-let-7c-5p	EDN1
hsa-let-7c-5p	SALL3
hsa-let-7c-5p	CDV3
hsa-let-7c-5p	PGRMC1
hsa-let-7c-5p	TXLNG
hsa-let-7c-5p	CLDN12
hsa-let-7c-5p	BCCIP
hsa-let-7c-5p	C11orf57
hsa-let-7c-5p	PEX11B
hsa-let-7c-5p	CHTOP
hsa-let-7c-5p	C1orf21
hsa-let-7c-5p	PDP2
hsa-let-7c-5p	ZNF264
hsa-let-7c-5p	RRM2
hsa-let-7c-5p	SLC20A1
hsa-let-7c-5p	BZW1
hsa-let-7c-5p	KREMEN1
hsa-let-7c-5p	MXD1
hsa-let-7c-5p	NAT8L
hsa-let-7c-5p	PPP2R2A
hsa-let-7c-5p	ACER2
hsa-let-7c-5p	ATP6V1F
hsa-let-7c-5p	MTOR
hsa-let-7c-5p	RICTOR
hsa-let-7c-5p	CEBPB
hsa-let-7c-5p	IL6
hsa-let-7c-5p	PBX2
hsa-let-7c-5p	TNFRSF10B
hsa-let-7c-5p	TRIB2
hsa-let-7c-5p	XBP1
hsa-let-7c-5p	USF2
hsa-let-7c-5p	TTF1
hsa-let-7c-5p	STAT2
hsa-let-7c-5p	SREBF1
hsa-let-7c-5p	SMAD6
hsa-let-7c-5p	SPDEF
hsa-let-7c-5p	SETDB1
hsa-let-7c-5p	RNF7
hsa-let-7c-5p	RHOV
hsa-let-7c-5p	RFX6
hsa-let-7c-5p	RHOB
hsa-let-7c-5p	RARB
hsa-let-7c-5p	PBX3
hsa-let-7c-5p	OLFM4
hsa-let-7c-5p	MYCL
hsa-let-7c-5p	NRM
hsa-let-7c-5p	MICB
hsa-let-7c-5p	MAF1
hsa-let-7c-5p	ID1
hsa-let-7c-5p	HOXD1
hsa-let-7c-5p	HSF1
hsa-let-7c-5p	HHAT
hsa-let-7c-5p	HES5
hsa-let-7c-5p	EZH2
hsa-let-7c-5p	ETNK2
hsa-let-7c-5p	EN2
hsa-let-7c-5p	DNMT1
hsa-let-7c-5p	DLX4
hsa-let-7c-5p	CRK
hsa-let-7c-5p	CNNM2
hsa-let-7c-5p	CREM
hsa-let-7c-5p	BHLHB9
hsa-let-7c-5p	ARID3A
hsa-let-7c-5p	NDUFA4P1
hsa-let-7c-5p	ATP6V1G1
hsa-let-7c-5p	KIF27
hsa-let-7c-5p	ZNF774
hsa-let-7c-5p	ANKRD46
hsa-let-7c-5p	FMNL3
hsa-let-7c-5p	C19orf53
hsa-let-7c-5p	MEIS3P1
hsa-let-7c-5p	C1RL
hsa-let-7c-5p	NUCB2
hsa-let-7c-5p	QDPR
hsa-let-7c-5p	DISC1
hsa-let-7c-5p	RHD
hsa-let-7c-5p	HIST1H2BK
hsa-let-7c-5p	FXN
hsa-let-7c-5p	RABL2A
hsa-let-7c-5p	ACOT9
hsa-let-7c-5p	GLO1
hsa-let-7c-5p	RABL2B
hsa-let-7c-5p	ZNF587
hsa-let-7c-5p	THEM6
hsa-let-7c-5p	MRPL12
hsa-let-7c-5p	RRM1
hsa-let-7c-5p	NOM1
hsa-let-7c-5p	FAM105A
hsa-let-7c-5p	NOA1
hsa-let-7c-5p	OPA3
hsa-let-7c-5p	SLC11A2
hsa-let-7c-5p	COL8A1
hsa-let-7c-5p	YAE1D1
hsa-let-7c-5p	ZNF8
hsa-let-7c-5p	ZC3HAV1L
hsa-let-7c-5p	YWHAZ
hsa-let-7c-5p	VCL
hsa-let-7c-5p	TSC22D2
hsa-let-7c-5p	TMED5
hsa-let-7c-5p	SYNJ2BP
hsa-let-7c-5p	RNF144B
hsa-let-7c-5p	RAB40C
hsa-let-7c-5p	PPP1R15B
hsa-let-7c-5p	POLR2D
hsa-let-7c-5p	PLXND1
hsa-let-7c-5p	PGM2L1
hsa-let-7c-5p	NR6A1
hsa-let-7c-5p	NAA20
hsa-let-7c-5p	MTUS1
hsa-let-7c-5p	MLLT10
hsa-let-7c-5p	MIEF1
hsa-let-7c-5p	MAP2K7
hsa-let-7c-5p	LYN
hsa-let-7c-5p	LRRC20
hsa-let-7c-5p	KLHDC8B
hsa-let-7c-5p	KIAA0930
hsa-let-7c-5p	KCTD21
hsa-let-7c-5p	IFNLR1
hsa-let-7c-5p	ICOSLG
hsa-let-7c-5p	HERPUD1
hsa-let-7c-5p	GABPB1
hsa-let-7c-5p	FAM83G
hsa-let-7c-5p	EIF4G2
hsa-let-7c-5p	EFHD2
hsa-let-7c-5p	CCND1
hsa-let-7c-5p	ATXN7L3B
hsa-let-7c-5p	ATXN7L3
hsa-let-7c-5p	ATG9A
hsa-let-7c-5p	ATG12
hsa-let-7c-5p	AREL1
hsa-let-7c-5p	AP1S1
hsa-let-7c-5p	AHR
hsa-let-7c-5p	AHCYL2
hsa-let-7c-5p	PLAGL2
hsa-let-7c-5p	ZNF28
hsa-let-7c-5p	TUBB2A
hsa-let-7c-5p	ZBTB5
hsa-let-7c-5p	SOCS1
hsa-let-7c-5p	PMAIP1
hsa-let-7c-5p	LIMD2
hsa-let-7c-5p	FAM43A
hsa-let-7c-5p	CEP120
hsa-let-7c-5p	TBC1D19
hsa-let-7c-5p	SNX17
hsa-let-7c-5p	SLC12A7
hsa-let-7c-5p	PLEKHO1
hsa-let-7c-5p	PLCG2
hsa-let-7c-5p	GGA3
hsa-let-7c-5p	SDR42E1
hsa-let-7c-5p	MFSD8
hsa-let-7c-5p	HIST1H2BD
hsa-let-7c-5p	THBS1
hsa-let-7c-5p	STRN
hsa-let-7c-5p	SLC5A6
hsa-let-7c-5p	SLC10A7
hsa-let-7c-5p	SUMO1
hsa-let-7c-5p	SEMA4C
hsa-let-7c-5p	RNFT1
hsa-let-7c-5p	RNF44
hsa-let-7c-5p	RBFOX2
hsa-let-7c-5p	RAB11FIP4
hsa-let-7c-5p	NSD1
hsa-let-7c-5p	MBD2
hsa-let-7c-5p	KPNA5
hsa-let-7c-5p	KMT2D
hsa-let-7c-5p	CEP135
hsa-let-7c-5p	CELF1
hsa-let-7c-5p	C12orf4
hsa-let-7c-5p	ZNF644
hsa-let-7c-5p	SMC1A
hsa-let-7c-5p	NUP155
hsa-let-7c-5p	IGDCC4
hsa-let-7c-5p	FIGN
hsa-let-7c-5p	COIL
hsa-let-7c-5p	C1orf210
hsa-let-7c-5p	DIABLO
hsa-let-7c-5p	AK4
hsa-let-7c-5p	ZNF566
hsa-let-7c-5p	YOD1
hsa-let-7c-5p	IKZF3
hsa-let-7c-5p	CD59
hsa-let-7c-5p	TRMO
hsa-let-7c-5p	ZBTB8OS
hsa-let-7c-5p	RDX
hsa-let-7c-5p	NCKIPSD
hsa-let-7c-5p	FZD9
hsa-let-7c-5p	FBXW2
hsa-let-7c-5p	DVL3
hsa-let-7c-5p	DNA2
hsa-let-7c-5p	SOD2
hsa-let-7c-5p	RRAD
hsa-let-7c-5p	OPRL1
hsa-let-7c-5p	WASL
hsa-let-7c-5p	LEFTY1
hsa-let-7c-5p	RBM12B
hsa-let-7c-5p	SLC16A9
hsa-let-7c-5p	PM20D2
hsa-let-7c-5p	ZNF200
hsa-let-7c-5p	TGFBR3
hsa-let-7c-5p	MSI2
hsa-let-7c-5p	LRIG3
hsa-let-7c-5p	IGF2BP3
hsa-let-7c-5p	FBXL20
hsa-let-7c-5p	EPHA4
hsa-let-7c-5p	DUSP1
hsa-let-7c-5p	DNAL1
hsa-let-7c-5p	COLEC12
hsa-let-7c-5p	CCNT2
hsa-let-7c-5p	CBX5
hsa-let-7c-5p	BEND4
hsa-let-7c-5p	ZNF611
hsa-let-7c-5p	KIAA0391
hsa-let-7c-5p	ECHDC1
hsa-let-7c-5p	PMPCA
hsa-let-7c-5p	ACTA1
hsa-let-7c-5p	MCF2L2
hsa-let-7c-5p	HASPIN
hsa-let-7c-5p	AKAP8
hsa-let-7c-5p	RAD18
hsa-let-7c-5p	ZNF460
hsa-let-7c-5p	USP38
hsa-let-7c-5p	PLEKHA3
hsa-let-7c-5p	PDZD8
hsa-let-7c-5p	HAND1
hsa-let-7c-5p	FAM222B
hsa-let-7c-5p	C19orf47
hsa-let-7c-5p	ARIH1
hsa-let-7c-5p	PEG10
hsa-let-7c-5p	EMILIN2
hsa-let-7c-5p	SURF4
hsa-let-7c-5p	PARP16
hsa-let-7c-5p	GNG5
hsa-let-7c-5p	E2F6
hsa-let-7c-5p	ABHD17C
hsa-let-7c-5p	THYN1
hsa-let-7c-5p	TGOLN2
hsa-let-7c-5p	ZBTB37
hsa-let-7c-5p	GOLGA4
hsa-let-7c-5p	FAM104A
hsa-let-7c-5p	RWDD1
hsa-let-7c-5p	FMO4
hsa-let-7c-5p	ZNF556
hsa-let-7c-5p	PRIM2
hsa-let-7c-5p	ZNF584
hsa-let-7c-5p	ZNF578
hsa-let-7c-5p	ARL8B
hsa-let-7c-5p	INTS7
hsa-let-7c-5p	RFC2
hsa-let-7c-5p	ZFAND4
hsa-let-7c-5p	BRI3BP
hsa-let-7c-5p	ZNF738
hsa-let-7c-5p	DTX3L
hsa-let-7c-5p	RAB19
hsa-let-7c-5p	CDKAL1
hsa-let-7c-5p	EIF4A3
hsa-let-7c-5p	DNAH9
hsa-let-7c-5p	SLC19A3
hsa-let-7c-5p	ITGA3
hsa-let-7c-5p	SLC38A7
hsa-let-7c-5p	SAR1A
hsa-let-7c-5p	PHACTR4
hsa-let-7c-5p	MTX3
hsa-let-7c-5p	CPA4
hsa-let-7c-5p	COX6B1
hsa-let-7c-5p	FPR1
hsa-let-7c-5p	ATXN2
hsa-let-7c-5p	ZNF799
hsa-let-7c-5p	DNAJC28
hsa-let-7c-5p	ZNF417
hsa-let-7c-5p	ZNF443
hsa-let-7c-5p	ADH5
hsa-let-7c-5p	PRSS22
hsa-let-7c-5p	NHLRC2
hsa-let-7c-5p	KIAA1328
hsa-let-7c-5p	IPO9
hsa-let-7c-5p	EDEM3
hsa-let-7c-5p	CTPS1
hsa-let-7c-5p	AMD1
hsa-let-7c-5p	NAP1L1
hsa-let-7c-5p	PAFAH2
hsa-let-7c-5p	NUMB
hsa-let-7c-5p	HSPA4
hsa-let-7c-5p	STAT3
hsa-let-7c-5p	CASP3
hsa-let-7c-5p	CASTOR2
hsa-let-7c-5p	CRX
hsa-let-7c-5p	CXCL8
hsa-let-7c-5p	DYRK3
hsa-let-7c-5p	ERO1A
hsa-let-7c-5p	FNDC9
hsa-let-7c-5p	GATM
hsa-let-7c-5p	GPAT4
hsa-let-7c-5p	KIAA1143
hsa-let-7c-5p	MARCKSL1
hsa-let-7c-5p	MARS2
hsa-let-7c-5p	MEF2D
hsa-let-7c-5p	MIDN
hsa-let-7c-5p	PDLIM5
hsa-let-7c-5p	PLD3
hsa-let-7c-5p	POLL
hsa-let-7c-5p	POTEG
hsa-let-7c-5p	POTEM
hsa-let-7c-5p	RHBDF2
hsa-let-7c-5p	SOCS7
hsa-let-7c-5p	SYT1
hsa-let-7c-5p	TIAF1
hsa-let-7c-5p	TOMM40L
hsa-let-7c-5p	TRAPPC10
hsa-let-7c-5p	TUBB4A
hsa-let-7c-5p	ZNF609
hsa-let-7c-5p	AQP6
hsa-let-7c-5p	IL6R
hsa-let-7c-5p	MAGEA12
hsa-let-7c-5p	MAGEA3
hsa-let-7c-5p	MAGEA6
hsa-let-7c-5p	PDGFB
hsa-let-7c-5p	PRR5-ARHGAP8
hsa-let-7c-5p	STX3
hsa-let-7c-5p	TMED4
hsa-let-7c-5p	USP47
hsa-miR-100-5p	PLK1
hsa-miR-100-5p	EGR2
hsa-miR-100-5p	ID1
hsa-miR-100-5p	FGFR3
hsa-miR-100-5p	MMP13
hsa-miR-100-5p	ATM
hsa-miR-100-5p	IGF1R
hsa-miR-100-5p	BMPR2
hsa-miR-100-5p	CTDSPL
hsa-miR-100-5p	FLT1
hsa-miR-100-5p	MTOR
hsa-miR-100-5p	FOXN2
hsa-miR-100-5p	SREK1IP1
hsa-miR-100-5p	YWHAE
hsa-miR-100-5p	RPL5
hsa-miR-100-5p	MAP7D1
hsa-miR-100-5p	NOP2
hsa-miR-100-5p	CCNG1
hsa-miR-100-5p	SMAD7
hsa-miR-100-5p	MAPK6
hsa-miR-100-5p	UBE2E3
hsa-miR-100-5p	LIX1L
hsa-miR-100-5p	GNA13
hsa-miR-100-5p	RLIM
hsa-miR-100-5p	ATP2A2
hsa-miR-100-5p	KPNA2
hsa-miR-100-5p	HIST2H2AA3
hsa-miR-100-5p	YTHDC1
hsa-miR-100-5p	ZNF511
hsa-miR-100-5p	BAZ1B
hsa-miR-100-5p	UBA2
hsa-miR-100-5p	FOXP1
hsa-miR-100-5p	APEX1
hsa-miR-100-5p	CUL2
hsa-miR-100-5p	CCNYL1
hsa-miR-100-5p	ORC2
hsa-miR-100-5p	PANK3
hsa-miR-100-5p	MAPK1IP1L
hsa-miR-100-5p	MRPS33
hsa-miR-100-5p	IARS
hsa-miR-100-5p	RHPN2
hsa-miR-100-5p	CBX3
hsa-miR-100-5p	NDUFC2
hsa-miR-100-5p	TSC22D1
hsa-miR-100-5p	H3F3A
hsa-miR-100-5p	FBXL15
hsa-miR-100-5p	PFN2
hsa-miR-100-5p	MKLN1
hsa-miR-100-5p	MITD1
hsa-miR-100-5p	RPS8
hsa-miR-100-5p	SLC17A8
hsa-miR-100-5p	NSF
hsa-miR-100-5p	PRRC2C
hsa-miR-100-5p	BCL10
hsa-miR-100-5p	QSER1
hsa-miR-100-5p	FAM221A
hsa-miR-100-5p	RAB33B
hsa-miR-100-5p	DCAF6
hsa-miR-100-5p	RARS
hsa-miR-100-5p	KATNBL1
hsa-miR-100-5p	CYTB
hsa-miR-100-5p	ATAT1
hsa-miR-100-5p	SERBP1
hsa-miR-100-5p	N4BP2
hsa-miR-100-5p	RPL39L
hsa-miR-100-5p	PTP4A1
hsa-miR-100-5p	PSMA2
hsa-miR-100-5p	MAP4
hsa-miR-100-5p	UBN2
hsa-miR-100-5p	TAPBP
hsa-miR-100-5p	EDEM1
hsa-miR-100-5p	ALG3
hsa-miR-100-5p	FXN
hsa-miR-100-5p	TEX264
hsa-miR-100-5p	TCP1
hsa-miR-100-5p	NDE1
hsa-miR-100-5p	NFIA
hsa-miR-100-5p	RPL36A
hsa-miR-100-5p	GNG5
hsa-miR-100-5p	RIOK2
hsa-miR-100-5p	H2AFV
hsa-miR-100-5p	S100A10
hsa-miR-100-5p	ACSL3
hsa-miR-100-5p	DAZAP2
hsa-miR-100-5p	PCBP2
hsa-miR-100-5p	RAP2C
hsa-miR-100-5p	C21orf91
hsa-miR-100-5p	PRELID3B
hsa-miR-100-5p	PTPN9
hsa-miR-100-5p	AP3M1
hsa-miR-100-5p	DDAH1
hsa-miR-100-5p	HSPA14
hsa-miR-100-5p	RPS27
hsa-miR-100-5p	UNC50
hsa-miR-100-5p	USP1
hsa-miR-100-5p	KLHL15
hsa-miR-100-5p	ATP5A1
hsa-miR-100-5p	XRCC5
hsa-miR-100-5p	SNRNP27
hsa-miR-100-5p	CAPNS1
hsa-miR-100-5p	OXCT1
hsa-miR-100-5p	QKI
hsa-miR-100-5p	MORF4L2
hsa-miR-100-5p	VCP
hsa-miR-100-5p	H2AFY
hsa-miR-100-5p	ALDH9A1
hsa-miR-100-5p	OXA1L
hsa-miR-100-5p	SGTB
hsa-miR-100-5p	ANAPC11
hsa-miR-100-5p	PSMG2
hsa-miR-100-5p	EEF1A1
hsa-miR-100-5p	INSIG1
hsa-miR-100-5p	SNX4
hsa-miR-100-5p	ATP1B3
hsa-miR-100-5p	SAP30L
hsa-miR-100-5p	DPY19L4
hsa-miR-100-5p	RPL7A
hsa-miR-100-5p	RPL19
hsa-miR-100-5p	NDUFA9
hsa-miR-100-5p	CTDSPL2
hsa-miR-100-5p	GFOD1
hsa-miR-100-5p	GRB2
hsa-miR-100-5p	GTF2H1
hsa-miR-100-5p	RRM2
hsa-miR-100-5p	ATP6AP1L
hsa-miR-100-5p	TM9SF3
hsa-miR-100-5p	SMG1
hsa-miR-100-5p	ITM2B
hsa-miR-100-5p	PSMA5
hsa-miR-100-5p	MAFG
hsa-miR-100-5p	DNMT1
hsa-miR-100-5p	UBQLN1
hsa-miR-100-5p	CUL1
hsa-miR-100-5p	SEPSECS
hsa-miR-100-5p	COX5A
hsa-miR-100-5p	PCBP1
hsa-miR-100-5p	ARPP19
hsa-miR-100-5p	RPL15
hsa-miR-100-5p	UBB
hsa-miR-100-5p	RPL10A
hsa-miR-100-5p	RPL26
hsa-miR-100-5p	UTP4
hsa-miR-100-5p	LRRC41
hsa-miR-100-5p	APBA3
hsa-miR-100-5p	HMGN1
hsa-miR-100-5p	VPS45
hsa-miR-100-5p	TMED4
hsa-miR-100-5p	WDR4
hsa-miR-100-5p	ACTB
hsa-miR-100-5p	ORMDL1
hsa-miR-100-5p	GDE1
hsa-miR-100-5p	EIF5A
hsa-miR-100-5p	EIF5AL1
hsa-miR-100-5p	SET
hsa-miR-100-5p	DEAF1
hsa-miR-100-5p	MED12
hsa-miR-100-5p	ATP5L
hsa-miR-100-5p	TERF2IP
hsa-miR-100-5p	ABLIM1
hsa-miR-100-5p	CCZ1B
hsa-miR-100-5p	SRD5A3
hsa-miR-100-5p	PRDX1
hsa-miR-100-5p	NUDCD2
hsa-miR-100-5p	GTPBP1
hsa-miR-100-5p	ANAPC1
hsa-miR-100-5p	NTAN1
hsa-miR-100-5p	PNRC1
hsa-miR-100-5p	CAMKK2
hsa-miR-100-5p	DOLK
hsa-miR-100-5p	RPLP1
hsa-miR-100-5p	LIN28B
hsa-miR-100-5p	CDC73
hsa-miR-100-5p	PIKFYVE
hsa-miR-100-5p	GOSR1
hsa-miR-100-5p	SAT1
hsa-miR-100-5p	HACD3
hsa-miR-100-5p	RAB5C
hsa-miR-100-5p	ORC5
hsa-miR-100-5p	LDHB
hsa-miR-100-5p	BECN1
hsa-miR-100-5p	KDELR2
hsa-miR-100-5p	HIST2H4B
hsa-miR-100-5p	RCN2
hsa-miR-100-5p	ACTR1B
hsa-miR-100-5p	CREBBP
hsa-miR-100-5p	NLRP3
hsa-miR-100-5p	MBIP
hsa-miR-100-5p	YBX3
hsa-miR-100-5p	SMCHD1
hsa-miR-100-5p	RPL21
hsa-miR-100-5p	UBXN2B
hsa-miR-100-5p	C9orf66
hsa-miR-100-5p	HIST1H4C
hsa-miR-100-5p	SOGA1
hsa-miR-100-5p	RPS15A
hsa-miR-100-5p	HMGB1
hsa-miR-100-5p	RPL7
hsa-miR-100-5p	SF3B3
hsa-miR-100-5p	JPH1
hsa-miR-100-5p	CUL5
hsa-miR-100-5p	DCBLD1
hsa-miR-100-5p	AGPAT3
hsa-miR-100-5p	FARSB
hsa-miR-100-5p	NDUFA2
hsa-miR-100-5p	RPL10
hsa-miR-100-5p	RPL31
hsa-miR-100-5p	DDX21
hsa-miR-100-5p	RPL14
hsa-miR-100-5p	XRCC6
hsa-miR-100-5p	COL4A1
hsa-miR-100-5p	PATZ1
hsa-miR-100-5p	RB1
hsa-miR-100-5p	PAPSS1
hsa-miR-100-5p	PAFAH1B1
hsa-miR-100-5p	RPL7L1
hsa-miR-100-5p	RPS15
hsa-miR-100-5p	NIP7
hsa-miR-100-5p	CTC1
hsa-miR-100-5p	EWSR1
hsa-miR-100-5p	MTO1
hsa-miR-100-5p	ATP1A2
hsa-miR-100-5p	COX2
hsa-miR-100-5p	KANK1
hsa-miR-100-5p	RAD51C
hsa-miR-100-5p	WTIP
hsa-miR-100-5p	ODC1
hsa-miR-100-5p	IGF2
hsa-miR-100-5p	AKT1
hsa-miR-100-5p	SMARCA5
hsa-miR-100-5p	HS3ST2
hsa-miR-100-5p	NCOR2
hsa-miR-100-5p	HOXA1
hsa-miR-100-5p	ZNF215
hsa-miR-100-5p	THAP2
hsa-miR-100-5p	KBTBD8
hsa-miR-100-5p	FKBP5
hsa-miR-100-5p	GRHL1
hsa-miR-100-5p	PPP1CB
hsa-miR-100-5p	ESR1
hsa-miR-100-5p	CYR61
hsa-miR-100-5p	RAP1B
hsa-miR-100-5p	SMPDL3B
hsa-miR-100-5p	TMEM30A
hsa-miR-100-5p	ZBTB7A
hsa-miR-100-5p	RNF144B
hsa-miR-100-5p	ACKR3
hsa-miR-100-5p	ZNRF2
hsa-miR-100-5p	TRIB1
hsa-miR-100-5p	IFIT3
hsa-miR-106b-5p	ITCH
hsa-miR-106b-5p	APP
hsa-miR-106b-5p	CDKN1A
hsa-miR-106b-5p	E2F1
hsa-miR-106b-5p	KAT2B
hsa-miR-106b-5p	VEGFA
hsa-miR-106b-5p	BCL2L11
hsa-miR-106b-5p	RB1
hsa-miR-106b-5p	TCEAL1
hsa-miR-106b-5p	CCND1
hsa-miR-106b-5p	CCND2
hsa-miR-106b-5p	E2F3
hsa-miR-106b-5p	MAPK9
hsa-miR-106b-5p	PTEN
hsa-miR-106b-5p	RBL1
hsa-miR-106b-5p	RBL2
hsa-miR-106b-5p	WEE1
hsa-miR-106b-5p	EOMES
hsa-miR-106b-5p	PURA
hsa-miR-106b-5p	APC
[truncated: 17,546 more rows]

## Sheet: 6_54 overlapping DE-circRNAs
sheet 6. 54 ovlapping circRNAs based on the intersection of sheet 1 and sheet 4
circRNA	circRNA-logFC	circRNA-regulation	circRNA-adj-pvalue
hsa_circ_0001359	1.84448	up	0.000461
hsa_circ_0001360	2.33582	up	0.000975
hsa_circ_0001851	1.13483	up	1.76e-06
hsa_circ_0001837	-1.36217	down	0.00226
hsa_circ_0000220	-2.12278	down	3.67e-05
hsa_circ_0001495	-1.243	down	3.79e-05
hsa_circ_0001191	-1.93697	down	4.72e-05
hsa_circ_0000978	-1.65072	down	8.59e-05
hsa_circ_0001293	-1.04094	down	0.00575
hsa_circ_0001789	-1.42901	down	0.01
hsa_circ_0001513	1.45459	up	0.000313
hsa_circ_0000877	1.48617	up	1.61e-05
hsa_circ_0001167	-1.62996	down	5.51e-05
hsa_circ_0002224	2.15357	up	0.00524
hsa_circ_0000876	1.16293	up	5.67e-05
hsa_circ_0000715	-1.02843	down	1.01e-05
hsa_circ_0004837	1.00009	up	4.52e-06
hsa_circ_0005455	1.35253	up	2.44e-05
hsa_circ_0000219	-2.00708	down	3.33e-05
hsa_circ_0001917	1.22651	up	7.25e-05
hsa_circ_0001658	1.24347	up	0.0152
hsa_circ_0000137	2.47863	up	4.44e-06
hsa_circ_0000034	-1.01032	down	0.00075
hsa_circ_0001022	-1.77176	down	0.000122
hsa_circ_0001796	-1.27018	down	0.00475
hsa_circ_0000391	-1.06389	down	0.0179
hsa_circ_0001056	1.26726	up	0.000276
hsa_circ_0000688	1.07841	up	0.00281
hsa_circ_0000549	-1.54584	down	0.000222
hsa_circ_0000305	-2.02926	down	5.85e-05
hsa_circ_0000069	2.64656	up	0.00114
hsa_circ_0000053	1.3223	up	0.00142
hsa_circ_0000699	-1.02214	down	0.000641
hsa_circ_0001605	-1.5825	down	4.3e-05
hsa_circ_0000228	1.44032	up	8.64e-05
hsa_circ_0000708	-2.27272	down	2.73e-06
hsa_circ_0001561	-1.61561	down	0.000785
hsa_circ_0001627	1.07542	up	0.000135
hsa_circ_0003473	1.28632	up	2.13e-05
hsa_circ_0000045	-1.27339	down	0.000866
hsa_circ_0000670	-1.87531	down	0.000469
hsa_circ_0006109	1.60983	up	0.000924
hsa_circ_0000727	1.25284	up	0.00164
hsa_circ_0001953	-1.0099	down	0.00103
hsa_circ_0001535	2.24283	up	5.46e-05
hsa_circ_0000235	1.34236	up	4.92e-05
hsa_circ_0000673	2.38604	up	5.01e-05
hsa_circ_0018293	-1.13941	down	5.94e-05
hsa_circ_0001936	-1.67181	down	9.45e-05
hsa_circ_0000423	-1.00831	down	0.0449
hsa_circ_0001282	-1.07796	down	2.66e-05
hsa_circ_0000958	-1.64135	down	0.000119
hsa_circ_0006827	1.0751	up	0.00306
hsa_circ_0000257	1.58474	up	0.00018

## Sheet: 7_154 overlapping DE-mRNAs
sheet 7. 154 overlapping mRNAs based on the intersection of sheet 3 and sheet 5
mRNA	mRNA-adj-pvalue	mRNA-logFC	mRNA-regulation
AATF	0.00111	1.10666	up
ACADVL	0.000607	-1.49591	down
ADCK2	0.00101	1.14709	up
AIFM2	0.00129	1.38563	up
AJAP1	0.000366	-3.30602	down
ALG3	0.0015	1.12113	up
ANXA8	0.000987	-3.02697	down
APOF	0.000906	-3.28153	down
APP	0.000545	-1.15282	down
ARF4	0.00128	1.07806	up
ASGR1	0.000494	-1.04834	down
ASGR2	0.00183	-1.20829	down
ATP13A4	3.26e-06	-2.33195	down
AURKB	0.000981	3.76236	up
B3GNT5	0.000659	3.18515	up
BCL7A	0.00183	1.01973	up
BDH2	0.000635	-2.94674	down
BEND4	0.00154	-2.4867	down
C14orf180	8.02e-05	-5.10669	down
C8A	0.00162	-2.48532	down
CADM2	0.000195	-2.63433	down
CAMK2D	0.00118	-1.11494	down
CAMK4	0.000349	-1.69635	down
CCDC137	0.00128	1.20826	up
CCNB2	0.00105	4.00524	up
CD34	0.00125	2.51456	up
CDC20	0.000649	3.33401	up
CDC25C	0.00176	5.07691	up
CDCA8	0.000576	3.43743	up
CDH13	0.000906	3.26374	up
CDK16	0.000242	1.07005	up
CDK5R1	0.000255	1.29049	up
CDKN2AIPNL	0.00175	1.28488	up
CFL1	0.00178	1.0589	up
CLDN10	1.75e-06	-5.18285	down
CLEC4G	0.00188	-7.02381	down
CLSTN2	0.00128	-2.7675	down
CSNK1D	0.00138	1.21357	up
DAP3	0.00176	1.31781	up
DBT	0.000472	-1.23466	down
DHX57	0.00193	1.39257	up
DMD	0.000504	-2.33378	down
DNAAF5	0.0019	1.72593	up
DNALI1	0.00106	-2.40064	down
DPM2	0.000187	1.16695	up
DVL3	0.000468	1.28794	up
EIF3B	8.26e-05	1.07049	up
ELOVL1	0.000148	1.14364	up
ESM1	0.000315	4.9797	up
FANCC	0.000939	-2.23112	down
FCGR2B	0.000401	-3.06258	down
FCN2	0.000476	-6.01915	down
FERMT2	0.00114	-1.37729	down
FIGNL1	0.000384	2.00684	up
FLVCR1	0.000761	2.75821	up
FOXK2	0.00106	1.27	up
GIMAP4	0.00111	-1.20954	down
GPM6A	0.000727	-4.91076	down
GPM6B	0.00101	-1.80778	down
GPR26	0.0013	-1.15876	down
GPRIN1	8.02e-05	4.0457	up
GREM2	0.00179	-4.34017	down
HAND2	0.000765	-4.3536	down
HDAC11	0.000215	1.80973	up
HGF	0.0005	-3.55655	down
HHIP	0.000102	-4.72265	down
HMGCLL1	0.000227	-3.74564	down
HRAS	0.000749	1.50055	up
IER2	0.000939	-2.01474	down
IGSF3	2.58e-05	4.31836	up
IKBKG	0.00153	1.26088	up
ITGA9	0.00141	-1.15607	down
KMO	0.000194	-3.4532	down
KPNA2	0.000364	2.15485	up
LHX2	5.78e-05	-2.95399	down
LIFR	0.0012	-3.53031	down
LRAT	0.000126	-4.58786	down
LRP11	0.00148	1.34276	up
LYVE1	0.00111	-3.443	down
MAFG	0.000437	1.17456	up
MELK	0.00119	4.27169	up
MSANTD3	0.000394	1.03108	up
MTFP1	0.000895	1.32051	up
MTUS2	0.00111	-2.26791	down
MUT	0.000906	-1.93906	down
MYEOV	0.000101	-4.05882	down
MYO10	0.000607	-2.08063	down
MYOM2	0.000553	-3.1571	down
NABP2	8.01e-05	1.06117	up
NCAM1	0.000102	-4.58094	down
NOL6	0.000635	1.30761	up
NOP2	0.000775	1.21259	up
NTRK3	0.00116	-2.43086	down
OIP5	0.00193	3.5721	up
PCDH9	0.000381	-3.69756	down
PDGFRA	0.000255	-4.84087	down
PDZRN4	0.000424	-3.70476	down
PITPNM3	0.000906	-5.03118	down
PKMYT1	0.000601	2.71704	up
POC1A	0.00138	1.85308	up
PRIMA1	5.6e-08	-4.55151	down
PRMT3	0.00166	1.3248	up
PTPDC1	0.000358	1.14052	up
PTPRD	0.00106	-4.62858	down
RBMS3	0.000214	-2.37866	down
RUNX1T1	0.00153	-1.07795	down
SAC3D1	0.00088	1.40278	up
SAE1	0.00119	1.0853	up
SEC62	0.00105	-1.10178	down
SEMA6D	0.000353	-1.98347	down
SFRP1	1.74e-06	-3.56187	down
SFRP5	3.46e-05	-7.86265	down
SLC16A4	0.000484	-2.85114	down
SLC25A43	0.000673	1.37619	up
SLC41A3	0.000746	1.18027	up
SMYD5	0.00178	1.0349	up
SNCA	0.000308	-2.99424	down
SNX2	0.000892	-2.05876	down
SPC24	0.000615	3.22571	up
SPRY2	0.00193	-1.15408	down
SQSTM1	0.000932	3.37137	up
SRXN1	0.000168	2.58119	up
STEAP3	0.000752	-1.9311	down
STEAP4	0.00112	-2.8806	down
SYNE1	0.000617	-1.86066	down
SYT1	1.59e-05	-3.41701	down
TAF6	0.000609	1.23824	up
TBXA2R	0.000683	-2.34496	down
TKT	9.1e-05	2.32378	up
TMED9	0.000381	1.21688	up
TMEM106C	0.00147	1.49929	up
TMEM254	0.00157	-1.06196	down
TMEM56	0.000739	-1.6816	down
TMEM97	0.000402	1.5138	up
TOMM40L	0.000553	2.04204	up
TOP2A	0.00155	4.26441	up
TRIM47	0.00031	2.05114	up
TSLP	1.37e-05	-3.22224	down
TTC39A	0.000848	5.44601	up
TUBB4B	0.000607	1.16208	up
TXN	0.0018	1.38467	up
TXNIP	0.000746	-1.58312	down
UBE2M	0.000749	1.11507	up
UNK	0.000964	1.93482	up
UNKL	0.00145	1.25373	up
WDR4	0.00159	1.74526	up
WDR66	4.21e-05	-2.99604	down
ZBTB33	0.00074	1.03841	up
ZEB2	0.00176	-1.61984	down
ZFP1	0.00074	-2.21449	down
ZNF511	0.000262	-1.28357	down
ZNF540	0.00127	-1.81674	down
ZNF544	0.000532	1.41461	up
ZRANB1	0.000609	-1.16601	down

## Sheet: 8_46 predicted miRNAs
shee8. 46 miRNAs 178 circRNA-miRNA interactions predicted by 54 overlapping circRNAs (sheet 6)
circRNA	miRNA
hsa_circ_0001359	hsa-miR-1-3p
hsa_circ_0001360	hsa-miR-1-3p
hsa_circ_0001851	hsa-miR-532-5p
hsa_circ_0001837	hsa-miR-195-5p
hsa_circ_0001837	hsa-miR-424-5p
hsa_circ_0000220	hsa-miR-214-3p
hsa_circ_0001495	hsa-miR-106b-5p
hsa_circ_0001495	hsa-miR-93-5p
hsa_circ_0001495	hsa-miR-130b-3p
hsa_circ_0001495	hsa-miR-301a-3p
hsa_circ_0001495	hsa-miR-551b-3p
hsa_circ_0001191	hsa-miR-214-3p
hsa_circ_0001191	hsa-miR-200a-3p
hsa_circ_0001191	hsa-miR-338-3p
hsa_circ_0001191	hsa-miR-195-5p
hsa_circ_0001191	hsa-miR-424-5p
hsa_circ_0001191	hsa-miR-145-5p
hsa_circ_0001191	hsa-miR-425-5p
hsa_circ_0001191	hsa-miR-106b-5p
hsa_circ_0001191	hsa-miR-93-5p
hsa_circ_0001191	hsa-miR-532-5p
hsa_circ_0001191	hsa-miR-7-5p
hsa_circ_0001191	hsa-miR-452-5p
hsa_circ_0001191	hsa-miR-362-5p
hsa_circ_0001191	hsa-miR-222-3p
hsa_circ_0001191	hsa-miR-221-3p
hsa_circ_0001191	hsa-miR-532-3p
hsa_circ_0001191	hsa-miR-96-5p
hsa_circ_0000978	hsa-miR-125b-5p
hsa_circ_0000978	hsa-miR-324-5p
hsa_circ_0001293	hsa-miR-139-5p
hsa_circ_0001293	hsa-miR-195-5p
hsa_circ_0001293	hsa-miR-424-5p
hsa_circ_0001293	hsa-miR-362-5p
hsa_circ_0001789	hsa-miR-195-5p
hsa_circ_0001789	hsa-miR-424-5p
hsa_circ_0001513	hsa-miR-532-3p
hsa_circ_0000877	hsa-miR-324-5p
hsa_circ_0001167	hsa-miR-150-5p
hsa_circ_0001167	hsa-miR-500a-3p
hsa_circ_0001167	hsa-miR-502-3p
hsa_circ_0002224	hsa-miR-425-5p
hsa_circ_0002224	hsa-miR-106b-5p
hsa_circ_0002224	hsa-miR-93-5p
hsa_circ_0002224	hsa-miR-500a-3p
hsa_circ_0000876	hsa-miR-1-3p
hsa_circ_0000715	hsa-let-7c-5p
hsa_circ_0000715	hsa-let-7b-5p
hsa_circ_0004837	hsa-miR-195-5p
hsa_circ_0004837	hsa-miR-424-5p
hsa_circ_0004837	hsa-miR-532-3p
hsa_circ_0004837	hsa-miR-96-5p
hsa_circ_0005455	hsa-miR-660-5p
hsa_circ_0005455	hsa-miR-130b-3p
hsa_circ_0005455	hsa-miR-301a-3p
hsa_circ_0005455	hsa-miR-7-5p
hsa_circ_0005455	hsa-miR-500a-3p
hsa_circ_0000219	hsa-miR-214-3p
hsa_circ_0001917	hsa-miR-338-3p
hsa_circ_0001917	hsa-miR-96-5p
hsa_circ_0001658	hsa-miR-199a-5p
hsa_circ_0001658	hsa-miR-142-5p
hsa_circ_0001658	hsa-miR-195-5p
hsa_circ_0001658	hsa-miR-150-5p
hsa_circ_0001658	hsa-miR-424-5p
hsa_circ_0001658	hsa-miR-145-5p
hsa_circ_0001658	hsa-miR-151a-3p
hsa_circ_0001658	hsa-miR-106b-5p
hsa_circ_0001658	hsa-miR-93-5p
hsa_circ_0001658	hsa-miR-7-5p
hsa_circ_0001658	hsa-miR-452-5p
hsa_circ_0001658	hsa-miR-18b-5p
hsa_circ_0001658	hsa-miR-222-3p
hsa_circ_0001658	hsa-miR-221-3p
hsa_circ_0001658	hsa-miR-532-3p
hsa_circ_0001658	hsa-miR-18a-5p
hsa_circ_0000137	hsa-miR-378d
hsa_circ_0000137	hsa-miR-378i
hsa_circ_0000137	hsa-miR-378a-3p
hsa_circ_0000034	hsa-miR-362-3p
hsa_circ_0001022	hsa-miR-451a
hsa_circ_0001022	hsa-miR-222-3p
hsa_circ_0001022	hsa-miR-221-3p
hsa_circ_0001796	hsa-miR-324-5p
hsa_circ_0000391	hsa-miR-200a-3p
hsa_circ_0000391	hsa-miR-199a-5p
hsa_circ_0000391	hsa-let-7c-5p
hsa_circ_0000391	hsa-let-7b-5p
hsa_circ_0000391	hsa-miR-151a-3p
hsa_circ_0000391	hsa-miR-106b-5p
hsa_circ_0000391	hsa-miR-93-5p
hsa_circ_0000391	hsa-miR-324-5p
hsa_circ_0000391	hsa-miR-196b-5p
hsa_circ_0000391	hsa-miR-452-5p
hsa_circ_0000391	hsa-miR-362-5p
hsa_circ_0000391	hsa-miR-532-3p
hsa_circ_0000391	hsa-miR-96-5p
hsa_circ_0001056	hsa-miR-1-3p
hsa_circ_0000688	hsa-miR-125b-5p
hsa_circ_0000549	hsa-miR-195-5p
hsa_circ_0000549	hsa-miR-424-5p
hsa_circ_0000549	hsa-miR-7-5p
hsa_circ_0000305	hsa-miR-18b-5p
hsa_circ_0000305	hsa-miR-18a-5p
hsa_circ_0000069	hsa-miR-378d
hsa_circ_0000069	hsa-miR-125b-5p
hsa_circ_0000069	hsa-miR-378i
hsa_circ_0000069	hsa-miR-378a-3p
hsa_circ_0000053	hsa-miR-362-3p
hsa_circ_0000699	hsa-miR-338-3p
hsa_circ_0001605	hsa-miR-130b-3p
hsa_circ_0001605	hsa-miR-301a-3p
hsa_circ_0000228	hsa-miR-200a-3p
hsa_circ_0000228	hsa-miR-142-5p
hsa_circ_0000228	hsa-miR-195-5p
hsa_circ_0000228	hsa-miR-146b-5p
hsa_circ_0000228	hsa-miR-146a-5p
hsa_circ_0000228	hsa-miR-424-5p
hsa_circ_0000228	hsa-miR-145-5p
hsa_circ_0000228	hsa-miR-425-5p
hsa_circ_0000228	hsa-miR-96-5p
hsa_circ_0000708	hsa-miR-660-5p
hsa_circ_0001561	hsa-miR-195-5p
hsa_circ_0001561	hsa-miR-424-5p
hsa_circ_0001627	hsa-miR-425-5p
hsa_circ_0003473	hsa-miR-214-3p
hsa_circ_0003473	hsa-miR-338-3p
hsa_circ_0003473	hsa-miR-195-5p
hsa_circ_0003473	hsa-miR-150-5p
hsa_circ_0003473	hsa-miR-424-5p
hsa_circ_0003473	hsa-miR-106b-5p
hsa_circ_0003473	hsa-miR-93-5p
hsa_circ_0003473	hsa-miR-7-5p
hsa_circ_0003473	hsa-miR-196b-5p
hsa_circ_0003473	hsa-miR-18b-5p
hsa_circ_0003473	hsa-miR-18a-5p
hsa_circ_0000045	hsa-miR-10a-5p
hsa_circ_0000670	hsa-miR-200a-3p
hsa_circ_0000670	hsa-miR-222-3p
hsa_circ_0000670	hsa-miR-221-3p
hsa_circ_0006109	hsa-miR-145-5p
hsa_circ_0000727	hsa-miR-214-3p
hsa_circ_0000727	hsa-miR-378d
hsa_circ_0000727	hsa-miR-338-3p
hsa_circ_0000727	hsa-miR-125b-5p
hsa_circ_0000727	hsa-miR-195-5p
hsa_circ_0000727	hsa-miR-424-5p
hsa_circ_0000727	hsa-miR-145-5p
hsa_circ_0000727	hsa-miR-378i
hsa_circ_0000727	hsa-miR-378a-3p
hsa_circ_0000727	hsa-miR-130b-3p
hsa_circ_0000727	hsa-miR-301a-3p
hsa_circ_0000727	hsa-miR-7-5p
hsa_circ_0000727	hsa-miR-362-5p
hsa_circ_0000727	hsa-miR-18b-5p
hsa_circ_0000727	hsa-miR-532-3p
hsa_circ_0000727	hsa-miR-18a-5p
hsa_circ_0001953	hsa-miR-196b-5p
hsa_circ_0001953	hsa-miR-502-3p
hsa_circ_0001535	hsa-miR-362-3p
hsa_circ_0001535	hsa-miR-18b-5p
hsa_circ_0001535	hsa-miR-18a-5p
hsa_circ_0000235	hsa-miR-195-5p
hsa_circ_0000235	hsa-miR-424-5p
hsa_circ_0000673	hsa-miR-150-5p
hsa_circ_0018293	hsa-miR-214-3p
hsa_circ_0018293	hsa-miR-150-5p
hsa_circ_0001936	hsa-miR-486-5p
hsa_circ_0000423	hsa-miR-551b-3p
hsa_circ_0001282	hsa-miR-200a-3p
hsa_circ_0001282	hsa-miR-195-5p
hsa_circ_0001282	hsa-miR-424-5p
hsa_circ_0001282	hsa-miR-196b-5p
hsa_circ_0000958	hsa-miR-214-3p
hsa_circ_0000958	hsa-miR-199a-5p
hsa_circ_0006827	hsa-miR-362-3p
hsa_circ_0000257	hsa-miR-378i
hsa_circ_0000257	hsa-miR-378a-3p

## Sheet: 9_1799 predicted miRNAs
sheet 9. 1799 miRNAs and 4579 mRNA-miRNA interaction predicted by 154 mRNAs (sheet 7)
154 mRNA	1799 predicted miRNA
APP	hsa-let-7a-2-3p
KPNA2	hsa-let-7a-2-3p
MYO10	hsa-let-7a-2-3p
MYOM2	hsa-let-7a-3p
APP	hsa-let-7a-5p
HRAS	hsa-let-7a-5p
GPM6B	hsa-let-7a-5p
CAMK2D	hsa-let-7a-5p
SNX2	hsa-let-7a-5p
DHX57	hsa-let-7a-5p
UNK	hsa-let-7a-5p
CCNB2	hsa-let-7a-5p
AURKB	hsa-let-7a-5p
DVL3	hsa-let-7a-5p
BEND4	hsa-let-7a-5p
SYT1	hsa-let-7a-5p
TOMM40L	hsa-let-7a-5p
MYOM2	hsa-let-7b-3p
DHX57	hsa-let-7b-5p
CSNK1D	hsa-let-7b-5p
AURKB	hsa-let-7b-5p
BCL7A	hsa-let-7b-5p
PDGFRA	hsa-let-7b-5p
DMD	hsa-let-7b-5p
ALG3	hsa-let-7b-5p
HRAS	hsa-let-7b-5p
WDR4	hsa-let-7b-5p
DNAAF5	hsa-let-7b-5p
SYNE1	hsa-let-7b-5p
UBE2M	hsa-let-7b-5p
IGSF3	hsa-let-7b-5p
NOL6	hsa-let-7b-5p
ELOVL1	hsa-let-7b-5p
MTFP1	hsa-let-7b-5p
ANXA8	hsa-let-7b-5p
CDCA8	hsa-let-7b-5p
CCNB2	hsa-let-7b-5p
NABP2	hsa-let-7b-5p
STEAP3	hsa-let-7b-5p
ADCK2	hsa-let-7b-5p
GPM6B	hsa-let-7b-5p
AATF	hsa-let-7b-5p
DVL3	hsa-let-7b-5p
BEND4	hsa-let-7b-5p
SYT1	hsa-let-7b-5p
TOMM40L	hsa-let-7b-5p
MYO10	hsa-let-7c-3p
CCNB2	hsa-let-7c-5p
DVL3	hsa-let-7c-5p
BEND4	hsa-let-7c-5p
SYT1	hsa-let-7c-5p
TOMM40L	hsa-let-7c-5p
APP	hsa-let-7d-5p
DHX57	hsa-let-7d-5p
ZEB2	hsa-let-7d-5p
DVL3	hsa-let-7d-5p
BEND4	hsa-let-7d-5p
SYT1	hsa-let-7d-5p
TOMM40L	hsa-let-7d-5p
MSANTD3	hsa-let-7e-3p
GPM6B	hsa-let-7e-5p
RUNX1T1	hsa-let-7e-5p
DHX57	hsa-let-7e-5p
TUBB4B	hsa-let-7e-5p
WDR4	hsa-let-7e-5p
AURKB	hsa-let-7e-5p
DVL3	hsa-let-7e-5p
BEND4	hsa-let-7e-5p
SYT1	hsa-let-7e-5p
TOMM40L	hsa-let-7e-5p
MYOM2	hsa-let-7f-1-3p
CCNB2	hsa-let-7f-5p
DVL3	hsa-let-7f-5p
BEND4	hsa-let-7f-5p
SYT1	hsa-let-7f-5p
TOMM40L	hsa-let-7f-5p
APP	hsa-let-7g-3p
KPNA2	hsa-let-7g-3p
MYO10	hsa-let-7g-3p
DVL3	hsa-let-7g-5p
BEND4	hsa-let-7g-5p
SYT1	hsa-let-7g-5p
TOMM40L	hsa-let-7g-5p
DVL3	hsa-let-7i-5p
BEND4	hsa-let-7i-5p
AURKB	hsa-let-7i-5p
SYT1	hsa-let-7i-5p
TOMM40L	hsa-let-7i-5p
NOP2	hsa-miR-100-5p
KPNA2	hsa-miR-100-5p
ZNF511	hsa-miR-100-5p
ALG3	hsa-miR-100-5p
MAFG	hsa-miR-100-5p
WDR4	hsa-miR-100-5p
APP	hsa-miR-101-3p
NOP2	hsa-miR-101-3p
LIFR	hsa-miR-101-3p
ZEB2	hsa-miR-101-3p
KPNA2	hsa-miR-101-3p
BEND4	hsa-miR-101-3p
TXNIP	hsa-miR-101-5p
LIFR	hsa-miR-103a-2-5p
OIP5	hsa-miR-103a-3p
ZRANB1	hsa-miR-103a-3p
IGSF3	hsa-miR-103a-3p
RUNX1T1	hsa-miR-103a-3p
SAE1	hsa-miR-103b
PDGFRA	hsa-miR-105-5p
KMO	hsa-miR-106a-3p
APP	hsa-miR-106a-5p
KPNA2	hsa-miR-106a-5p
UNK	hsa-miR-106a-5p
CCDC137	hsa-miR-106a-5p
FOXK2	hsa-miR-106a-5p
ZBTB33	hsa-miR-106a-5p
TXNIP	hsa-miR-106a-5p
PTPDC1	hsa-miR-106a-5p
CADM2	hsa-miR-106a-5p
MELK	hsa-miR-106a-5p
CDKN2AIPNL	hsa-miR-106a-5p
PKMYT1	hsa-miR-106a-5p
TKT	hsa-miR-106b-3p
APP	hsa-miR-106b-5p
CD34	hsa-miR-106b-5p
GPM6A	hsa-miR-106b-5p
RUNX1T1	hsa-miR-106b-5p
TUBB4B	hsa-miR-106b-5p
DAP3	hsa-miR-106b-5p
PRMT3	hsa-miR-106b-5p
UNK	hsa-miR-106b-5p
CCDC137	hsa-miR-106b-5p
FOXK2	hsa-miR-106b-5p
SQSTM1	hsa-miR-106b-5p
ZBTB33	hsa-miR-106b-5p
ZRANB1	hsa-miR-106b-5p
TXNIP	hsa-miR-106b-5p
KPNA2	hsa-miR-106b-5p
PTPDC1	hsa-miR-106b-5p
PKMYT1	hsa-miR-106b-5p
CADM2	hsa-miR-106b-5p
MELK	hsa-miR-106b-5p
CDKN2AIPNL	hsa-miR-106b-5p
IGSF3	hsa-miR-107
RUNX1T1	hsa-miR-107
SLC41A3	hsa-miR-10a-5p
NOP2	hsa-miR-10a-5p
B3GNT5	hsa-miR-10a-5p
SFRP1	hsa-miR-10a-5p
POC1A	hsa-miR-10a-5p
DVL3	hsa-miR-10a-5p
SLC25A43	hsa-miR-10a-5p
HHIP	hsa-miR-10a-5p
MELK	hsa-miR-10b-3p
CLSTN2	hsa-miR-10b-3p
SEMA6D	hsa-miR-10b-3p
SFRP1	hsa-miR-10b-5p
POC1A	hsa-miR-10b-5p
DVL3	hsa-miR-10b-5p
SLC25A43	hsa-miR-10b-5p
HHIP	hsa-miR-10b-5p
TXNIP	hsa-miR-1180-5p
FLVCR1	hsa-miR-1183
POC1A	hsa-miR-1193
AJAP1	hsa-miR-1197
GREM2	hsa-miR-1199-3p
HRAS	hsa-miR-1199-3p
TXNIP	hsa-miR-1202
KPNA2	hsa-miR-1203
TBXA2R	hsa-miR-1206
CDK5R1	hsa-miR-1207-5p
PITPNM3	hsa-miR-1207-5p
DPM2	hsa-miR-1207-5p
CFL1	hsa-miR-1207-5p
CCDC137	hsa-miR-1208
IGSF3	hsa-miR-1224-3p
MELK	hsa-miR-1224-3p
SNX2	hsa-miR-1224-3p
AIFM2	hsa-miR-1224-3p
ESM1	hsa-miR-1224-3p
SLC25A43	hsa-miR-1225-3p
SEMA6D	hsa-miR-1225-5p
NCAM1	hsa-miR-122-5p
LRP11	hsa-miR-122-5p
FOXK2	hsa-miR-122-5p
PRMT3	hsa-miR-122-5p
LRAT	hsa-miR-122-5p
TMEM56	hsa-miR-122-5p
PTPDC1	hsa-miR-122-5p
FANCC	hsa-miR-122-5p
SPRY2	hsa-miR-122-5p
MAFG	hsa-miR-122-5p
DBT	hsa-miR-122-5p
NOP2	hsa-miR-1226-3p
TOP2A	hsa-miR-1226-3p
TUBB4B	hsa-miR-1226-3p
AATF	hsa-miR-1226-3p
GPR26	hsa-miR-1226-3p
MSANTD3	hsa-miR-1226-5p
ATP13A4	hsa-miR-1227-3p
MYOM2	hsa-miR-1227-3p
SMYD5	hsa-miR-1227-5p
POC1A	hsa-miR-1228-3p
SAE1	hsa-miR-1229-3p
APP	hsa-miR-1229-5p
SLC25A43	hsa-miR-1233-3p
PDGFRA	hsa-miR-1233-5p
MELK	hsa-miR-1234-3p
CDKN2AIPNL	hsa-miR-1234-3p
PRMT3	hsa-miR-1236-3p
PITPNM3	hsa-miR-1236-3p
GPR26	hsa-miR-1236-3p
TXNIP	hsa-miR-1236-5p
ZFP1	hsa-miR-1236-5p
POC1A	hsa-miR-1237-3p
STEAP3	hsa-miR-1237-5p
BCL7A	hsa-miR-1237-5p
RUNX1T1	hsa-miR-1238-3p
RBMS3	hsa-miR-1238-3p
APP	hsa-miR-1238-3p
C8A	hsa-miR-1238-3p
ANXA8	hsa-miR-124-3p
ELOVL1	hsa-miR-124-3p
MYO10	hsa-miR-124-3p
TBXA2R	hsa-miR-124-3p
SPRY2	hsa-miR-124-3p
LHX2	hsa-miR-124-3p
GPM6B	hsa-miR-124-3p
AURKB	hsa-miR-124-3p
SYNE1	hsa-miR-124-3p
ACADVL	hsa-miR-124-3p
MTUS2	hsa-miR-124-3p
EIF3B	hsa-miR-124-3p
AATF	hsa-miR-124-3p
DBT	hsa-miR-124-3p
LYVE1	hsa-miR-124-3p
TMED9	hsa-miR-124-3p
DVL3	hsa-miR-1245a
IER2	hsa-miR-1245b-3p
CAMK4	hsa-miR-1245b-3p
PTPRD	hsa-miR-1246
DVL3	hsa-miR-1247-5p
FOXK2	hsa-miR-1248
TMEM254	hsa-miR-1249-5p
HHIP	hsa-miR-1249-5p
HAND2	hsa-miR-1249-5p
DVL3	hsa-miR-1250-3p
GPR26	hsa-miR-1250-3p
BCL7A	hsa-miR-1251-3p
ATP13A4	hsa-miR-1251-5p
SQSTM1	hsa-miR-1252-3p
IGSF3	hsa-miR-1252-3p
LIFR	hsa-miR-1252-3p
BCL7A	hsa-miR-1252-5p
TAF6	hsa-miR-1252-5p
CAMK4	hsa-miR-1253
CAMK4	hsa-miR-1255a
C14orf180	hsa-miR-1255b-2-3p
CAMK4	hsa-miR-1255b-5p
ATP13A4	hsa-miR-1257
ZFP1	hsa-miR-1257
MELK	hsa-miR-125a-3p
FLVCR1	hsa-miR-125a-3p
MSANTD3	hsa-miR-125a-3p
SNX2	hsa-miR-125a-3p
DPM2	hsa-miR-125a-3p
SMYD5	hsa-miR-125a-3p
NTRK3	hsa-miR-125a-5p
CD34	hsa-miR-125a-5p
LIFR	hsa-miR-125a-5p
ZEB2	hsa-miR-125a-5p
HMGCLL1	hsa-miR-125a-5p
MTFP1	hsa-miR-125b-1-3p
ITGA9	hsa-miR-125b-1-3p
NTRK3	hsa-miR-125b-5p
SLC16A4	hsa-miR-125b-5p
SMYD5	hsa-miR-125b-5p
DHX57	hsa-miR-125b-5p
GPRIN1	hsa-miR-125b-5p
UNKL	hsa-miR-125b-5p
AURKB	hsa-miR-125b-5p
HMGCLL1	hsa-miR-125b-5p
SFRP5	hsa-miR-125b-5p
LIFR	hsa-miR-125b-5p
AIFM2	hsa-miR-1260a
ESM1	hsa-miR-1260a
PRMT3	hsa-miR-1260b
APP	hsa-miR-1260b
SFRP1	hsa-miR-1260b
AIFM2	hsa-miR-1260b
ESM1	hsa-miR-1260b
FLVCR1	hsa-miR-1262
MELK	hsa-miR-1262
UNK	hsa-miR-1264
PCDH9	hsa-miR-1264
LRAT	hsa-miR-1264
SLC25A43	hsa-miR-1265
DVL3	hsa-miR-126-5p
CDKN2AIPNL	hsa-miR-126-5p
CDH13	hsa-miR-1266-3p
C14orf180	hsa-miR-1266-3p
TSLP	hsa-miR-1266-5p
FANCC	hsa-miR-1267
HRAS	hsa-miR-1268a
HRAS	hsa-miR-1268b
MYO10	hsa-miR-1270
PITPNM3	hsa-miR-1271-5p
CSNK1D	hsa-miR-1271-5p
SPC24	hsa-miR-1273a
TXNIP	hsa-miR-1273d
HHIP	hsa-miR-1273e
CADM2	hsa-miR-1273e
SLC16A4	hsa-miR-1273e
LRAT	hsa-miR-1273f
FANCC	hsa-miR-1273f
FLVCR1	hsa-miR-1273f
SNX2	hsa-miR-1273f
CAMK4	hsa-miR-1273g-3p
MELK	hsa-miR-1273g-3p
SLC16A4	hsa-miR-1273g-3p
TTC39A	hsa-miR-1273g-3p
ATP13A4	hsa-miR-1273g-3p
SAE1	hsa-miR-1273g-5p
BCL7A	hsa-miR-1273g-5p
FOXK2	hsa-miR-1273h-3p
TBXA2R	hsa-miR-1273h-5p
DPM2	hsa-miR-1273h-5p
PDGFRA	hsa-miR-1273h-5p
SLC16A4	hsa-miR-1273h-5p
CSNK1D	hsa-miR-1273h-5p
CDKN2AIPNL	hsa-miR-1273h-5p
MYOM2	hsa-miR-1273h-5p
SFRP1	hsa-miR-127-3p
STEAP3	hsa-miR-1275
TBXA2R	hsa-miR-1275
C8A	hsa-miR-127-5p
PCDH9	hsa-miR-127-5p
ASGR2	hsa-miR-1276
PDZRN4	hsa-miR-1276
APP	hsa-miR-1276
SLC16A4	hsa-miR-1276
CADM2	hsa-miR-1277-5p
MSANTD3	hsa-miR-1277-5p
NTRK3	hsa-miR-1277-5p
AJAP1	hsa-miR-1277-5p
RUNX1T1	hsa-miR-1277-5p
ZRANB1	hsa-miR-1277-5p
HHIP	hsa-miR-1277-5p
UNK	hsa-miR-1277-5p
PRIMA1	hsa-miR-1277-5p
SEMA6D	hsa-miR-1278
DBT	hsa-miR-1279
ZBTB33	hsa-miR-1279
AJAP1	hsa-miR-1279
KPNA2	hsa-miR-1281
POC1A	hsa-miR-1281
SMYD5	hsa-miR-128-1-5p
SMYD5	hsa-miR-128-2-5p
NTRK3	hsa-miR-128-3p
PDZRN4	hsa-miR-128-3p
NOP2	hsa-miR-128-3p
LIFR	hsa-miR-128-3p
TXNIP	hsa-miR-128-3p
TUBB4B	hsa-miR-128-3p
ZFP1	hsa-miR-128-3p
TOMM40L	hsa-miR-128-3p
IKBKG	hsa-miR-1284
FIGNL1	hsa-miR-1285-3p
LRAT	hsa-miR-1285-5p
ATP13A4	hsa-miR-1287-3p
LRAT	hsa-miR-1289
BCL7A	hsa-miR-1290
UNK	hsa-miR-1291
SAE1	hsa-miR-129-1-3p
TTC39A	hsa-miR-1292-3p
SAE1	hsa-miR-129-2-3p
BCL7A	hsa-miR-1293
DPM2	hsa-miR-1294
DVL3	hsa-miR-1294
ASGR2	hsa-miR-1294
PRMT3	hsa-miR-1295b-3p
CADM2	hsa-miR-1295b-3p
ZRANB1	hsa-miR-1295b-5p
PRMT3	hsa-miR-1295b-5p
BCL7A	hsa-miR-129-5p
UNKL	hsa-miR-129-5p
LRAT	hsa-miR-129-5p
PDGFRA	hsa-miR-129-5p
MYO10	hsa-miR-129-5p
SNX2	hsa-miR-129-5p
UNK	hsa-miR-1296-3p
OIP5	hsa-miR-1296-3p
DAP3	hsa-miR-1296-5p
LIFR	hsa-miR-1296-5p
TOMM40L	hsa-miR-1296-5p
KPNA2	hsa-miR-1297
TMEM254	hsa-miR-1297
TXNIP	hsa-miR-1298-3p
PTPDC1	hsa-miR-1298-3p
C8A	hsa-miR-1299
STEAP3	hsa-miR-1299
RBMS3	hsa-miR-1299
TXN	hsa-miR-1301-3p
DNAAF5	hsa-miR-1301-3p
NOP2	hsa-miR-1301-3p
CFL1	hsa-miR-1301-3p
LRAT	hsa-miR-1304-3p
MELK	hsa-miR-1304-3p
KPNA2	hsa-miR-1304-3p
POC1A	hsa-miR-1304-3p
DBT	hsa-miR-1304-3p
PTPDC1	hsa-miR-1304-5p
MSANTD3	hsa-miR-1306-5p
CDKN2AIPNL	hsa-miR-1306-5p
MELK	hsa-miR-1307-3p
POC1A	hsa-miR-1307-3p
APP	hsa-miR-130a-3p
PDGFRA	hsa-miR-130a-3p
CCDC137	hsa-miR-130a-3p
TXNIP	hsa-miR-130a-3p
SEMA6D	hsa-miR-130a-5p
PTPDC1	hsa-miR-130a-5p
TXNIP	hsa-miR-130a-5p
PDGFRA	hsa-miR-130b-3p
CCDC137	hsa-miR-130b-3p
TXNIP	hsa-miR-130b-3p
MUT	hsa-miR-130b-5p
PITPNM3	hsa-miR-130b-5p
TBXA2R	hsa-miR-130b-5p
HHIP	hsa-miR-130b-5p
PITPNM3	hsa-miR-1321
HHIP	hsa-miR-1321
IKBKG	hsa-miR-1321
CFL1	hsa-miR-1321
LIFR	hsa-miR-132-3p
FERMT2	hsa-miR-1324
RBMS3	hsa-miR-1324
CDK5R1	hsa-miR-133a-3p
CDCA8	hsa-miR-133a-5p
FERMT2	hsa-miR-133a-5p
CDK5R1	hsa-miR-133b
MSANTD3	hsa-miR-1343-3p
POC1A	hsa-miR-1343-3p
SFRP1	hsa-miR-1343-5p
HAND2	hsa-miR-1343-5p
CLSTN2	hsa-miR-1343-5p
TXNIP	hsa-miR-134-5p
TXNIP	hsa-miR-135a-5p
PTPRD	hsa-miR-135a-5p
TXNIP	hsa-miR-135b-5p
ZRANB1	hsa-miR-136-3p
DVL3	hsa-miR-136-3p
ASGR2	hsa-miR-137
ZEB2	hsa-miR-138-1-3p
ZEB2	hsa-miR-138-5p
FERMT2	hsa-miR-138-5p
HAND2	hsa-miR-139-3p
PDGFRA	hsa-miR-139-3p
C14orf180	hsa-miR-139-3p
CDK16	hsa-miR-139-3p
MYO10	hsa-miR-139-3p
KPNA2	hsa-miR-139-5p
HRAS	hsa-miR-139-5p
OIP5	hsa-miR-139-5p
SYNE1	hsa-miR-1-3p
SAC3D1	hsa-miR-1-3p
HAND2	hsa-miR-1-3p
ARF4	hsa-miR-1-3p
SRXN1	hsa-miR-1-3p
FERMT2	hsa-miR-1-3p
SPRY2	hsa-miR-1-3p
DNAAF5	hsa-miR-1-3p
ALG3	hsa-miR-1-3p
SPC24	hsa-miR-1-3p
PRIMA1	hsa-miR-1-3p
TMEM106C	hsa-miR-1-3p
ACADVL	hsa-miR-1-3p
SEC62	hsa-miR-1-3p
LIFR	hsa-miR-1-3p
GIMAP4	hsa-miR-1-3p
AIFM2	hsa-miR-1-3p
PTPRD	hsa-miR-1-3p
TKT	hsa-miR-1-3p
CDH13	hsa-miR-1-3p
C8A	hsa-miR-1-3p
AIFM2	hsa-miR-140-3p
CDCA8	hsa-miR-140-3p
PDGFRA	hsa-miR-140-5p
ZEB2	hsa-miR-141-3p
PTPRD	hsa-miR-141-3p
CDC25C	hsa-miR-141-3p
ARF4	hsa-miR-142-3p
FLVCR1	hsa-miR-142-3p
CDC25C	hsa-miR-142-3p
PTPDC1	hsa-miR-142-5p
PDZRN4	hsa-miR-142-5p
HRAS	hsa-miR-143-3p
PDGFRA	hsa-miR-143-3p
DBT	hsa-miR-143-3p
LRAT	hsa-miR-143-3p
SNX2	hsa-miR-143-3p
PRMT3	hsa-miR-143-5p
LRAT	hsa-miR-143-5p
TMEM56	hsa-miR-143-5p
FANCC	hsa-miR-143-5p
DBT	hsa-miR-143-5p
KPNA2	hsa-miR-144-3p
APP	hsa-miR-144-3p
LIFR	hsa-miR-144-3p
ZEB2	hsa-miR-144-3p
CLSTN2	hsa-miR-145-3p
HDAC11	hsa-miR-145-5p
CLSTN2	hsa-miR-145-5p
ZBTB33	hsa-miR-1468-3p
ZNF544	hsa-miR-146a-3p
ZFP1	hsa-miR-146a-3p
MAFG	hsa-miR-146a-3p
MTUS2	hsa-miR-146a-5p
GIMAP4	hsa-miR-146a-5p
SQSTM1	hsa-miR-146a-5p
SFRP1	hsa-miR-146a-5p
GPM6B	hsa-miR-146a-5p
CDK16	hsa-miR-146b-3p
PDGFRA	hsa-miR-146b-5p
SQSTM1	hsa-miR-146b-5p
SFRP1	hsa-miR-146b-5p
GPM6B	hsa-miR-146b-5p
CFL1	hsa-miR-1470
TBXA2R	hsa-miR-1471
DMD	hsa-miR-147a
FLVCR1	hsa-miR-147a
RUNX1T1	hsa-miR-147a
SPRY2	hsa-miR-148a-3p
AURKB	hsa-miR-148a-3p
UNKL	hsa-miR-148a-3p
TXNIP	hsa-miR-148a-3p
POC1A	hsa-miR-148a-3p
CDKN2AIPNL	hsa-miR-148a-5p
SYNE1	hsa-miR-148b-3p
TXNIP	hsa-miR-148b-3p
STEAP4	hsa-miR-148b-3p
POC1A	hsa-miR-148b-3p
AIFM2	hsa-miR-148b-5p
SEC62	hsa-miR-148b-5p
HHIP	hsa-miR-149-3p
TBXA2R	hsa-miR-149-3p
DPM2	hsa-miR-149-3p
PDGFRA	hsa-miR-149-3p
SLC16A4	hsa-miR-149-3p
CFL1	hsa-miR-149-3p
CDKN2AIPNL	hsa-miR-149-3p
MYOM2	hsa-miR-149-3p
UNK	hsa-miR-149-3p
DNAAF5	hsa-miR-149-5p
TKT	hsa-miR-149-5p
AATF	hsa-miR-149-5p
TXN	hsa-miR-149-5p
SRXN1	hsa-miR-150-3p
AIFM2	hsa-miR-150-5p
MUT	hsa-miR-150-5p
MSANTD3	hsa-miR-150-5p
SNX2	hsa-miR-150-5p
CDKN2AIPNL	hsa-miR-150-5p
CAMK4	hsa-miR-150-5p
NTRK3	hsa-miR-151a-3p
EIF3B	hsa-miR-151a-3p
SAE1	hsa-miR-151a-3p
AATF	hsa-miR-151a-3p
BCL7A	hsa-miR-151a-5p
BCL7A	hsa-miR-151b
TXNIP	hsa-miR-152-3p
POC1A	hsa-miR-152-3p
TXNIP	hsa-miR-152-5p
FOXK2	hsa-miR-152-5p
SNCA	hsa-miR-153-3p
ZEB2	hsa-miR-153-3p
UNKL	hsa-miR-153-3p
DVL3	hsa-miR-153-5p
GPR26	hsa-miR-153-5p
AIFM2	hsa-miR-153-5p
ZEB2	hsa-miR-153-5p
ZBTB33	hsa-miR-1537-5p
TXNIP	hsa-miR-1537-5p
ZEB2	hsa-miR-154-5p
TXNIP	hsa-miR-155-3p
MYO10	hsa-miR-155-5p
DNAAF5	hsa-miR-155-5p
CCDC137	hsa-miR-155-5p
MUT	hsa-miR-155-5p
PCDH9	hsa-miR-155-5p
AURKB	hsa-miR-155-5p
GPM6B	hsa-miR-155-5p
DMD	hsa-miR-155-5p
CDH13	hsa-miR-155-5p
HHIP	hsa-miR-155-5p
DHX57	hsa-miR-15a-3p
PRMT3	hsa-miR-15a-3p
CADM2	hsa-miR-15a-3p
APP	hsa-miR-15a-5p
IKBKG	hsa-miR-15a-5p
NOP2	hsa-miR-15a-5p
BCL7A	hsa-miR-15a-5p
IER2	hsa-miR-15a-5p
ZBTB33	hsa-miR-15a-5p
ASGR2	hsa-miR-15a-5p
RUNX1T1	hsa-miR-15a-5p
PTPRD	hsa-miR-15a-5p
CDKN2AIPNL	hsa-miR-15a-5p
TXNIP	hsa-miR-15a-5p
AIFM2	hsa-miR-15b-5p
FANCC	hsa-miR-15b-5p
BCL7A	hsa-miR-15b-5p
IER2	hsa-miR-15b-5p
ZBTB33	hsa-miR-15b-5p
ASGR2	hsa-miR-15b-5p
APP	hsa-miR-15b-5p
RUNX1T1	hsa-miR-15b-5p
PTPRD	hsa-miR-15b-5p
CDKN2AIPNL	hsa-miR-15b-5p
OIP5	hsa-miR-15b-5p
TXNIP	hsa-miR-15b-5p
TXNIP	hsa-miR-16-1-3p
ZRANB1	hsa-miR-16-1-3p
SQSTM1	hsa-miR-16-5p
AURKB	hsa-miR-16-5p
ALG3	hsa-miR-16-5p
DNAAF5	hsa-miR-16-5p
TUBB4B	hsa-miR-16-5p
STEAP3	hsa-miR-16-5p
ZRANB1	hsa-miR-16-5p
OIP5	hsa-miR-16-5p
CDC20	hsa-miR-16-5p
ELOVL1	hsa-miR-16-5p
RBMS3	hsa-miR-16-5p
DAP3	hsa-miR-16-5p
DMD	hsa-miR-16-5p
RUNX1T1	hsa-miR-16-5p
KPNA2	hsa-miR-16-5p
APP	hsa-miR-16-5p
CDCA8	hsa-miR-16-5p
AIFM2	hsa-miR-16-5p
PTPDC1	hsa-miR-16-5p
BCL7A	hsa-miR-16-5p
IER2	hsa-miR-16-5p
ZBTB33	hsa-miR-16-5p
ZEB2	hsa-miR-16-5p
ASGR2	hsa-miR-16-5p
PTPRD	hsa-miR-16-5p
CDKN2AIPNL	hsa-miR-16-5p
HGF	hsa-miR-16-5p
TXNIP	hsa-miR-16-5p
KPNA2	hsa-miR-17-3p
DVL3	hsa-miR-17-3p
UNK	hsa-miR-17-3p
TUBB4B	hsa-miR-17-3p
TXNIP	hsa-miR-17-3p
APP	hsa-miR-17-5p
GPM6A	hsa-miR-17-5p
TUBB4B	hsa-miR-17-5p
UNK	hsa-miR-17-5p
CCDC137	hsa-miR-17-5p
FOXK2	hsa-miR-17-5p
SQSTM1	hsa-miR-17-5p
ZBTB33	hsa-miR-17-5p
ZRANB1	hsa-miR-17-5p
TXNIP	hsa-miR-17-5p
KPNA2	hsa-miR-17-5p
PTPDC1	hsa-miR-17-5p
CADM2	hsa-miR-17-5p
MELK	hsa-miR-17-5p
CDKN2AIPNL	hsa-miR-17-5p
PKMYT1	hsa-miR-17-5p
CAMK4	hsa-miR-181a-2-3p
HRAS	hsa-miR-181a-5p
C8A	hsa-miR-181a-5p
SPRY2	hsa-miR-181a-5p
ZEB2	hsa-miR-181a-5p
PDGFRA	hsa-miR-181a-5p
CDH13	hsa-miR-181a-5p
ZBTB33	hsa-miR-181a-5p
PTPDC1	hsa-miR-181a-5p
KPNA2	hsa-miR-181b-5p
ZBTB33	hsa-miR-181b-5p
PTPDC1	hsa-miR-181b-5p
ZBTB33	hsa-miR-181c-5p
PTPDC1	hsa-miR-181c-5p
HRAS	hsa-miR-181d-5p
ZBTB33	hsa-miR-181d-5p
PTPDC1	hsa-miR-181d-5p
FOXK2	hsa-miR-182-3p
ZNF544	hsa-miR-1825
PITPNM3	hsa-miR-182-5p
ATP13A4	hsa-miR-1827
MSANTD3	hsa-miR-1827
DPM2	hsa-miR-1827
PDGFRA	hsa-miR-1827
SLC16A4	hsa-miR-1827
IKBKG	hsa-miR-1827
PTPDC1	hsa-miR-1827
PKMYT1	hsa-miR-1827
CDKN2AIPNL	hsa-miR-1827
TXNIP	hsa-miR-183-5p
FOXK2	hsa-miR-183-5p
MYO10	hsa-miR-183-5p
DBT	hsa-miR-183-5p
CSNK1D	hsa-miR-183-5p
PITPNM3	hsa-miR-183-5p
GPRIN1	hsa-miR-184
LIFR	hsa-miR-184
UNK	hsa-miR-185-3p
PKMYT1	hsa-miR-185-3p
NTRK3	hsa-miR-185-5p
CAMK4	hsa-miR-185-5p
HHIP	hsa-miR-185-5p
ELOVL1	hsa-miR-185-5p
IKBKG	hsa-miR-185-5p
CAMK2D	hsa-miR-185-5p
TXNIP	hsa-miR-186-3p
DMD	hsa-miR-186-3p
MUT	hsa-miR-186-3p
WDR66	hsa-miR-186-3p
SNX2	hsa-miR-186-3p
CDKN2AIPNL	hsa-miR-186-3p
UNK	hsa-miR-186-5p
TUBB4B	hsa-miR-186-5p
ZBTB33	hsa-miR-186-5p
TOP2A	hsa-miR-186-5p
CDK5R1	hsa-miR-186-5p
HHIP	hsa-miR-186-5p
KPNA2	hsa-miR-187-5p
ZFP1	hsa-miR-187-5p
CDCA8	hsa-miR-188-3p
AIFM2	hsa-miR-188-3p
CDC20	hsa-miR-188-5p
PCDH9	hsa-miR-188-5p
SLC16A4	hsa-miR-188-5p
GREM2	hsa-miR-188-5p
FOXK2	hsa-miR-18a-3p
NOL6	hsa-miR-18a-3p
IER2	hsa-miR-18a-3p
TXNIP	hsa-miR-18a-3p
CDK16	hsa-miR-18a-3p
CDC20	hsa-miR-18a-5p
PKMYT1	hsa-miR-18a-5p
FCGR2B	hsa-miR-18a-5p
PCDH9	hsa-miR-18a-5p
TXNIP	hsa-miR-18a-5p
PCDH9	hsa-miR-18b-5p
TXNIP	hsa-miR-18b-5p
HRAS	hsa-miR-1908-3p
UNK	hsa-miR-1908-5p
POC1A	hsa-miR-1909-3p
PTPRD	hsa-miR-190a-3p
NTRK3	hsa-miR-190a-3p
HHIP	hsa-miR-190a-3p
AJAP1	hsa-miR-190a-3p
DBT	hsa-miR-190a-3p
RUNX1T1	hsa-miR-190a-3p
TMEM106C	hsa-miR-190a-3p
APP	hsa-miR-190a-3p
ZRANB1	hsa-miR-190a-3p
UNK	hsa-miR-190a-3p
PRIMA1	hsa-miR-190a-3p
CCDC137	hsa-miR-1910-3p
PDGFRA	hsa-miR-1910-3p
MSANTD3	hsa-miR-1910-3p
ASGR2	hsa-miR-1910-3p
FERMT2	hsa-miR-1910-3p
PKMYT1	hsa-miR-1910-3p
CDKN2AIPNL	hsa-miR-1910-3p
IER2	hsa-miR-1910-5p
GPR26	hsa-miR-1911-3p
DBT	hsa-miR-1911-3p
SEMA6D	hsa-miR-1911-5p
ZRANB1	hsa-miR-1912
PRMT3	hsa-miR-1912
MSANTD3	hsa-miR-1914-3p
TXNIP	hsa-miR-1914-3p
AJAP1	hsa-miR-1914-3p
CFL1	hsa-miR-1914-3p
MAFG	hsa-miR-1914-3p
CLSTN2	hsa-miR-1914-5p
DPM2	hsa-miR-1915-3p
NTRK3	hsa-miR-192-3p
FLVCR1	hsa-miR-192-5p
ZBTB33	hsa-miR-192-5p
CDC20	hsa-miR-192-5p
ZFP1	hsa-miR-192-5p
ELOVL1	hsa-miR-192-5p
DBT	hsa-miR-192-5p
CAMK4	hsa-miR-192-5p
B3GNT5	hsa-miR-192-5p
PTPDC1	hsa-miR-193a-5p
PKMYT1	hsa-miR-193a-5p
OIP5	hsa-miR-193b-3p
PKMYT1	hsa-miR-193b-3p
CDC20	hsa-miR-193b-3p
MELK	hsa-miR-193b-3p
KPNA2	hsa-miR-193b-3p
TOP2A	hsa-miR-193b-3p
MSANTD3	hsa-miR-193b-3p
NOL6	hsa-miR-193b-3p
TMEM97	hsa-miR-193b-3p
CFL1	hsa-miR-193b-3p
FLVCR1	hsa-miR-193b-5p
TXNIP	hsa-miR-194-3p
ITGA9	hsa-miR-194-5p
CADM2	hsa-miR-195-3p
BCL7A	hsa-miR-195-5p
IER2	hsa-miR-195-5p
ZBTB33	hsa-miR-195-5p
ASGR2	hsa-miR-195-5p
APP	hsa-miR-195-5p
RUNX1T1	hsa-miR-195-5p
PTPRD	hsa-miR-195-5p
CDKN2AIPNL	hsa-miR-195-5p
TXNIP	hsa-miR-195-5p
CAMK4	hsa-miR-196a-3p
FIGNL1	hsa-miR-196a-3p
APP	hsa-miR-196a-5p
ELOVL1	hsa-miR-196a-5p
POC1A	hsa-miR-196b-3p
CDK5R1	hsa-miR-196b-5p
LHX2	hsa-miR-196b-5p
IGSF3	hsa-miR-1972
DBT	hsa-miR-197-3p
GPR26	hsa-miR-197-3p
APP	hsa-miR-197-5p
POC1A	hsa-miR-1976
HMGCLL1	hsa-miR-1976
NTRK3	hsa-miR-198
HGF	hsa-miR-199a-3p
FOXK2	hsa-miR-199a-3p
ZNF544	hsa-miR-199a-5p
ZFP1	hsa-miR-199a-5p
FOXK2	hsa-miR-199b-3p
ZNF544	hsa-miR-199b-5p
ZFP1	hsa-miR-199b-5p
CCDC137	hsa-miR-19a-3p
BCL7A	hsa-miR-19a-3p
ZNF544	hsa-miR-19a-3p
MYO10	hsa-miR-19a-5p
DMD	hsa-miR-19a-5p
SNX2	hsa-miR-19a-5p
MYO10	hsa-miR-19b-1-5p
DMD	hsa-miR-19b-1-5p
SNX2	hsa-miR-19b-1-5p
MYO10	hsa-miR-19b-2-5p
DMD	hsa-miR-19b-2-5p
SNX2	hsa-miR-19b-2-5p
CCDC137	hsa-miR-19b-3p
BCL7A	hsa-miR-19b-3p
ZNF544	hsa-miR-19b-3p
ZEB2	hsa-miR-200a-3p
PTPRD	hsa-miR-200a-3p
HGF	hsa-miR-200a-3p
SRXN1	hsa-miR-200a-5p
HHIP	hsa-miR-200a-5p
ZEB2	hsa-miR-200b-3p
PTPRD	hsa-miR-200b-3p
FERMT2	hsa-miR-200b-3p
SRXN1	hsa-miR-200b-5p
HHIP	hsa-miR-200b-5p
ZEB2	hsa-miR-200c-3p
NCAM1	hsa-miR-200c-3p
PTPRD	hsa-miR-200c-3p
DVL3	hsa-miR-202-3p
BEND4	hsa-miR-202-3p
SYT1	hsa-miR-202-3p
TOMM40L	hsa-miR-202-3p
RUNX1T1	hsa-miR-202-5p
ZEB2	hsa-miR-203a-3p
LIFR	hsa-miR-203a-3p
BCL7A	hsa-miR-203a-3p
FOXK2	hsa-miR-203a-3p
TMEM97	hsa-miR-203a-3p
CADM2	hsa-miR-203a-3p
TOP2A	hsa-miR-203a-3p
SAE1	hsa-miR-203a-5p
TBXA2R	hsa-miR-203a-5p
BCL7A	hsa-miR-203a-5p
MYO10	hsa-miR-203a-5p
FLVCR1	hsa-miR-203b-3p
SNX2	hsa-miR-203b-3p
AJAP1	hsa-miR-204-3p
MYOM2	hsa-miR-204-3p
TXNIP	hsa-miR-204-5p
MAFG	hsa-miR-204-5p
BCL7A	hsa-miR-204-5p
STEAP4	hsa-miR-204-5p
ASGR1	hsa-miR-204-5p
DVL3	hsa-miR-204-5p
DMD	hsa-miR-2052
CFL1	hsa-miR-2053
BCL7A	hsa-miR-205-3p
TXNIP	hsa-miR-2054
ZNF544	hsa-miR-2054
IKBKG	hsa-miR-2054
ZEB2	hsa-miR-205-5p
CDKN2AIPNL	hsa-miR-205-5p
TKT	hsa-miR-206
SFRP1	hsa-miR-206
C8A	hsa-miR-206
UNKL	hsa-miR-208a-5p
UNKL	hsa-miR-208b-5p
APP	hsa-miR-20a-5p
TMEM97	hsa-miR-20a-5p
CDK16	hsa-miR-20a-5p
UNK	hsa-miR-20a-5p
CCDC137	hsa-miR-20a-5p
FOXK2	hsa-miR-20a-5p
SQSTM1	hsa-miR-20a-5p
ZBTB33	hsa-miR-20a-5p
ZRANB1	hsa-miR-20a-5p
TXNIP	hsa-miR-20a-5p
KPNA2	hsa-miR-20a-5p
PTPDC1	hsa-miR-20a-5p
PKMYT1	hsa-miR-20a-5p
CADM2	hsa-miR-20a-5p
MELK	hsa-miR-20a-5p
CDKN2AIPNL	hsa-miR-20a-5p
SLC16A4	hsa-miR-20b-3p
UNK	hsa-miR-20b-5p
CCDC137	hsa-miR-20b-5p
FOXK2	hsa-miR-20b-5p
SQSTM1	hsa-miR-20b-5p
ZBTB33	hsa-miR-20b-5p
ZRANB1	hsa-miR-20b-5p
TXNIP	hsa-miR-20b-5p
KPNA2	hsa-miR-20b-5p
PTPDC1	hsa-miR-20b-5p
CADM2	hsa-miR-20b-5p
MELK	hsa-miR-20b-5p
CDKN2AIPNL	hsa-miR-20b-5p
PKMYT1	hsa-miR-20b-5p
NCAM1	hsa-miR-210-3p
RUNX1T1	hsa-miR-210-3p
CCDC137	hsa-miR-2110
GPR26	hsa-miR-2110
CFL1	hsa-miR-2110
DMD	hsa-miR-2113
WDR66	hsa-miR-2113
TSLP	hsa-miR-211-3p
FANCC	hsa-miR-211-3p
GREM2	hsa-miR-211-3p
IGSF3	hsa-miR-2114-3p
SLC16A4	hsa-miR-2114-5p
TXNIP	hsa-miR-211-5p
MAFG	hsa-miR-211-5p
BCL7A	hsa-miR-211-5p
STEAP4	hsa-miR-211-5p
ASGR1	hsa-miR-211-5p
TXNIP	hsa-miR-2116-3p
GPR26	hsa-miR-2116-3p
AIFM2	hsa-miR-2116-3p
CAMK4	hsa-miR-2116-3p
KPNA2	hsa-miR-2116-5p
SEC62	hsa-miR-2117
LIFR	hsa-miR-212-3p
TXNIP	hsa-miR-212-5p
MSANTD3	hsa-miR-212-5p
CSNK1D	hsa-miR-212-5p
ZBTB33	hsa-miR-214-3p
TMED9	hsa-miR-214-3p
TBXA2R	hsa-miR-214-5p
SPC24	hsa-miR-214-5p
AIFM2	hsa-miR-214-5p
DBT	hsa-miR-215-3p
ELOVL1	hsa-miR-215-5p
ZBTB33	hsa-miR-215-5p
CDC20	hsa-miR-215-5p
DBT	hsa-miR-215-5p
ZFP1	hsa-miR-215-5p
CAMK4	hsa-miR-215-5p
B3GNT5	hsa-miR-215-5p
ZEB2	hsa-miR-215-5p
SPRY2	hsa-miR-21-5p
ZRANB1	hsa-miR-21-5p
LIFR	hsa-miR-21-5p
DMD	hsa-miR-21-5p
TMEM56	hsa-miR-21-5p
TOP2A	hsa-miR-21-5p
B3GNT5	hsa-miR-21-5p
BDH2	hsa-miR-21-5p
PTPDC1	hsa-miR-21-5p
FERMT2	hsa-miR-21-5p
BCL7A	hsa-miR-21-5p
TXNIP	hsa-miR-216a-3p
ZFP1	hsa-miR-216a-3p
TOMM40L	hsa-miR-216a-3p
LIFR	hsa-miR-216a-3p
MUT	hsa-miR-216b-5p
FLVCR1	hsa-miR-217
MYO10	hsa-miR-218-1-3p
FOXK2	hsa-miR-218-2-3p
MAFG	hsa-miR-218-5p
GPM6A	hsa-miR-218-5p
PDGFRA	hsa-miR-218-5p
TOP2A	hsa-miR-218-5p
SQSTM1	hsa-miR-218-5p
MYO10	hsa-miR-218-5p
FERMT2	hsa-miR-218-5p
DPM2	hsa-miR-218-5p
OIP5	hsa-miR-218-5p
WDR66	hsa-miR-218-5p
OIP5	hsa-miR-219a-5p
ZEB2	hsa-miR-221-3p
NABP2	hsa-miR-221-3p
CDC25C	hsa-miR-221-3p
OIP5	hsa-miR-221-3p
KPNA2	hsa-miR-221-3p
ZFP1	hsa-miR-221-3p
ARF4	hsa-miR-221-3p
EIF3B	hsa-miR-222-3p
TXN	hsa-miR-222-3p
APP	hsa-miR-222-3p
ALG3	hsa-miR-222-3p
ZEB2	hsa-miR-222-3p
OIP5	hsa-miR-222-3p
KPNA2	hsa-miR-222-3p
ZFP1	hsa-miR-222-3p
FOXK2	hsa-miR-222-5p
DBT	hsa-miR-223-5p
RUNX1T1	hsa-miR-223-5p
HHIP	hsa-miR-223-5p
LIFR	hsa-miR-223-5p
DMD	hsa-miR-223-5p
FLVCR1	hsa-miR-223-5p
CCDC137	hsa-miR-223-5p
SNX2	hsa-miR-223-5p
APP	hsa-miR-224-3p
FOXK2	hsa-miR-224-3p
TXNIP	hsa-miR-224-5p
PDGFRA	hsa-miR-2276-3p
LRAT	hsa-miR-2276-3p
PITPNM3	hsa-miR-2276-5p
TXNIP	hsa-miR-2277-3p
POC1A	hsa-miR-2278
AJAP1	hsa-miR-2278
FIGNL1	hsa-miR-2278
ZFP1	hsa-miR-2355-5p
CDK16	hsa-miR-2355-5p
POC1A	hsa-miR-2392
SEMA6D	hsa-miR-23a-3p
SPRY2	hsa-miR-23a-3p
PTPDC1	hsa-miR-23a-3p
TXNIP	hsa-miR-23a-3p
MSANTD3	hsa-miR-23a-5p
POC1A	hsa-miR-23a-5p
DHX57	hsa-miR-23b-3p
CDCA8	hsa-miR-23b-3p
CCNB2	hsa-miR-23b-3p
CDC20	hsa-miR-23b-3p
SEMA6D	hsa-miR-23b-3p
PTPDC1	hsa-miR-23b-3p
TXNIP	hsa-miR-23b-3p
MSANTD3	hsa-miR-23b-5p
POC1A	hsa-miR-23b-5p
SEMA6D	hsa-miR-23c
PTPDC1	hsa-miR-23c
TXNIP	hsa-miR-23c
SPRY2	hsa-miR-24-2-5p
AURKB	hsa-miR-24-3p
CD34	hsa-miR-24-3p
BCL7A	hsa-miR-24-3p
DVL3	hsa-miR-24-3p
STEAP3	hsa-miR-24-3p
PKMYT1	hsa-miR-24-3p
ASGR2	hsa-miR-2467-3p
PKMYT1	hsa-miR-2467-3p
CDKN2AIPNL	hsa-miR-2467-3p
MYOM2	hsa-miR-2467-3p
DVL3	hsa-miR-2467-5p
WDR4	hsa-miR-25-3p
TUBB4B	hsa-miR-25-3p
CDK5R1	hsa-miR-25-3p
HAND2	hsa-miR-25-3p
ASGR2	hsa-miR-25-3p
ZRANB1	hsa-miR-2681-5p
STEAP4	hsa-miR-2681-5p
MYO10	hsa-miR-2681-5p
FERMT2	hsa-miR-2682-5p
TKT	hsa-miR-26a-5p
MYO10	hsa-miR-26a-5p
HGF	hsa-miR-26a-5p
KPNA2	hsa-miR-26a-5p
TMEM254	hsa-miR-26a-5p
LIFR	hsa-miR-26b-3p
SPRY2	hsa-miR-26b-5p
ALG3	hsa-miR-26b-5p
MAFG	hsa-miR-26b-5p
FANCC	hsa-miR-26b-5p
WDR4	hsa-miR-26b-5p
IGSF3	hsa-miR-26b-5p
SNX2	hsa-miR-26b-5p
SYNE1	hsa-miR-26b-5p
BEND4	hsa-miR-26b-5p
NOP2	hsa-miR-26b-5p
FCN2	hsa-miR-26b-5p
SLC16A4	hsa-miR-26b-5p
CLSTN2	hsa-miR-26b-5p
ANXA8	hsa-miR-26b-5p
CDK5R1	hsa-miR-26b-5p
GREM2	hsa-miR-26b-5p
APOF	hsa-miR-26b-5p
CAMK4	hsa-miR-26b-5p
DVL3	hsa-miR-26b-5p
PDGFRA	hsa-miR-26b-5p
KPNA2	hsa-miR-26b-5p
TMEM254	hsa-miR-26b-5p
HGF	hsa-miR-26b-5p
SPRY2	hsa-miR-27a-3p
LIFR	hsa-miR-27a-3p
TXNIP	hsa-miR-27a-3p
ZFP1	hsa-miR-27a-3p
TOMM40L	hsa-miR-27a-3p
TMEM254	hsa-miR-27a-3p
SFRP1	hsa-miR-27a-3p
SEMA6D	hsa-miR-27a-3p
SFRP1	hsa-miR-27a-5p
TXNIP	hsa-miR-27b-3p
ZFP1	hsa-miR-27b-3p
TOMM40L	hsa-miR-27b-3p
LIFR	hsa-miR-27b-3p
TMEM254	hsa-miR-27b-3p
SEMA6D	hsa-miR-27b-3p
TXNIP	hsa-miR-2861
FOXK2	hsa-miR-2861
TOMM40L	hsa-miR-2909
NOP2	hsa-miR-296-3p
STEAP3	hsa-miR-296-3p
KPNA2	hsa-miR-297
TMEM106C	hsa-miR-297
HHIP	hsa-miR-297
APP	hsa-miR-297
DMD	hsa-miR-297
FLVCR1	hsa-miR-297
PDGFRA	hsa-miR-298
APP	hsa-miR-298
TXNIP	hsa-miR-298
FIGNL1	hsa-miR-299-3p
TSLP	hsa-miR-299-5p
SAE1	hsa-miR-299-5p
BCL7A	hsa-miR-29a-3p
TXNIP	hsa-miR-29b-1-5p
PDGFRA	hsa-miR-29b-3p
OIP5	hsa-miR-29c-3p
MYOM2	hsa-miR-300
TUBB4B	hsa-miR-301a-3p
CCDC137	hsa-miR-301a-3p
TXNIP	hsa-miR-301a-3p
ZNF544	hsa-miR-301a-5p
ZFP1	hsa-miR-301a-5p
MAFG	hsa-miR-301a-5p
CCDC137	hsa-miR-301b-3p
TXNIP	hsa-miR-301b-3p
ZNF544	hsa-miR-301b-5p
ZFP1	hsa-miR-301b-5p
MAFG	hsa-miR-301b-5p
UNK	hsa-miR-302a-3p
FOXK2	hsa-miR-302a-3p
ZBTB33	hsa-miR-302a-3p
TXNIP	hsa-miR-302a-3p
KPNA2	hsa-miR-302a-3p
PTPDC1	hsa-miR-302a-3p
CADM2	hsa-miR-302a-3p
MELK	hsa-miR-302a-3p
CDKN2AIPNL	hsa-miR-302a-3p
HHIP	hsa-miR-302a-5p
UNK	hsa-miR-302b-3p
FOXK2	hsa-miR-302b-3p
ZBTB33	hsa-miR-302b-3p
TXNIP	hsa-miR-302b-3p
KPNA2	hsa-miR-302b-3p
PTPDC1	hsa-miR-302b-3p
CADM2	hsa-miR-302b-3p
MELK	hsa-miR-302b-3p
CDKN2AIPNL	hsa-miR-302b-3p
ZBTB33	hsa-miR-302b-5p
ITGA9	hsa-miR-302b-5p
APP	hsa-miR-302b-5p
UNK	hsa-miR-302c-3p
FOXK2	hsa-miR-302c-3p
ZBTB33	hsa-miR-302c-3p
TXNIP	hsa-miR-302c-3p
KPNA2	hsa-miR-302c-3p
PTPDC1	hsa-miR-302c-3p
CADM2	hsa-miR-302c-3p
MELK	hsa-miR-302c-3p
CDKN2AIPNL	hsa-miR-302c-3p
FLVCR1	hsa-miR-302c-5p
KMO	hsa-miR-302c-5p
FANCC	hsa-miR-302c-5p
UNK	hsa-miR-302d-3p
FOXK2	hsa-miR-302d-3p
ZBTB33	hsa-miR-302d-3p
TXNIP	hsa-miR-302d-3p
KPNA2	hsa-miR-302d-3p
PTPDC1	hsa-miR-302d-3p
CADM2	hsa-miR-302d-3p
MELK	hsa-miR-302d-3p
CDKN2AIPNL	hsa-miR-302d-3p
ITGA9	hsa-miR-302d-5p
APP	hsa-miR-302d-5p
UNK	hsa-miR-302e
FOXK2	hsa-miR-302e
ZBTB33	hsa-miR-302e
TXNIP	hsa-miR-302e
KPNA2	hsa-miR-302e
PTPDC1	hsa-miR-302e
CADM2	hsa-miR-302e
MELK	hsa-miR-302e
CDKN2AIPNL	hsa-miR-302e
KMO	hsa-miR-302f
MUT	hsa-miR-3064-3p
TXNIP	hsa-miR-3064-5p
C8A	hsa-miR-3065-3p
MYO10	hsa-miR-3065-5p
TXNIP	hsa-miR-3065-5p
STEAP4	hsa-miR-3065-5p
TMEM56	hsa-miR-3074-3p
CDH13	hsa-miR-3074-5p
C8A	hsa-miR-3074-5p
KPNA2	hsa-miR-30a-3p
CAMK4	hsa-miR-30a-3p
SEC62	hsa-miR-30a-5p
MYO10	hsa-miR-30a-5p
TUBB4B	hsa-miR-30a-5p
DNAAF5	hsa-miR-30a-5p
CDC20	hsa-miR-30a-5p
RBMS3	hsa-miR-30a-5p
SAE1	hsa-miR-30a-5p
LIFR	hsa-miR-30a-5p
NCAM1	hsa-miR-30a-5p
TBXA2R	hsa-miR-30b-3p
DPM2	hsa-miR-30b-3p
PDGFRA	hsa-miR-30b-3p
SLC16A4	hsa-miR-30b-3p
CSNK1D	hsa-miR-30b-3p
CDKN2AIPNL	hsa-miR-30b-3p
MYOM2	hsa-miR-30b-3p
B3GNT5	hsa-miR-30b-5p
FERMT2	hsa-miR-30b-5p
SAE1	hsa-miR-30b-5p
LIFR	hsa-miR-30b-5p
TBXA2R	hsa-miR-30c-1-3p
DPM2	hsa-miR-30c-1-3p
SLC16A4	hsa-miR-30c-1-3p
AJAP1	hsa-miR-30c-1-3p
CSNK1D	hsa-miR-30c-1-3p
MYOM2	hsa-miR-30c-1-3p
TBXA2R	hsa-miR-30c-2-3p
DPM2	hsa-miR-30c-2-3p
SLC16A4	hsa-miR-30c-2-3p
AJAP1	hsa-miR-30c-2-3p
CSNK1D	hsa-miR-30c-2-3p
MYOM2	hsa-miR-30c-2-3p
SNX2	hsa-miR-30c-5p
TKT	hsa-miR-30c-5p
B3GNT5	hsa-miR-30c-5p
SAE1	hsa-miR-30c-5p
ZEB2	hsa-miR-30c-5p
LIFR	hsa-miR-30c-5p
CAMK2D	hsa-miR-30c-5p
IER2	hsa-miR-30c-5p
KPNA2	hsa-miR-30d-3p
CAMK4	hsa-miR-30d-3p
SAE1	hsa-miR-30d-5p
LIFR	hsa-miR-30d-5p
KPNA2	hsa-miR-30e-3p
CAMK4	hsa-miR-30e-3p
SAE1	hsa-miR-30e-5p
ZEB2	hsa-miR-30e-5p
LIFR	hsa-miR-30e-5p
MELK	hsa-miR-3115
CDKN2AIPNL	hsa-miR-3115
TXNIP	hsa-miR-3118
TXNIP	hsa-miR-3119
LIFR	hsa-miR-3120-3p
APP	hsa-miR-3120-3p
PITPNM3	hsa-miR-3120-5p
SPC24	hsa-miR-3120-5p
ASGR2	hsa-miR-3120-5p
TXN	hsa-miR-3121-3p
BEND4	hsa-miR-3121-3p
FLVCR1	hsa-miR-3121-5p
WDR66	hsa-miR-3121-5p
TBXA2R	hsa-miR-3122
MYOM2	hsa-miR-3122
KPNA2	hsa-miR-3123
TMEM254	hsa-miR-3123
RUNX1T1	hsa-miR-3124-3p
C8A	hsa-miR-3124-3p
BCL7A	hsa-miR-3125
CFL1	hsa-miR-3125
TXNIP	hsa-miR-3126-3p
DBT	hsa-miR-3126-3p
PTPDC1	hsa-miR-3126-3p
C8A	hsa-miR-3127-3p
ASGR1	hsa-miR-3127-3p
CDCA8	hsa-miR-3127-5p
CAMK4	hsa-miR-3128
CFL1	hsa-miR-3128
TMEM97	hsa-miR-3129-3p
FOXK2	hsa-miR-3129-5p
ZRANB1	hsa-miR-3130-5p
PRMT3	hsa-miR-3130-5p
BCL7A	hsa-miR-3131
APP	hsa-miR-3132
GPR26	hsa-miR-3133
ASGR2	hsa-miR-3133
PRMT3	hsa-miR-3135b
LRAT	hsa-miR-3135b
TMEM56	hsa-miR-3135b
FANCC	hsa-miR-3135b
DBT	hsa-miR-3135b
TXNIP	hsa-miR-3136-5p
CADM2	hsa-miR-3136-5p
FLVCR1	hsa-miR-3136-5p
FLVCR1	hsa-miR-3137
MSANTD3	hsa-miR-3138
ACADVL	hsa-miR-31-3p
TXNIP	hsa-miR-31-3p
PTPDC1	hsa-miR-31-3p
CDH13	hsa-miR-31-3p
TBXA2R	hsa-miR-3140-3p
SNX2	hsa-miR-3140-3p
KMO	hsa-miR-3143
FLVCR1	hsa-miR-3143
ZRANB1	hsa-miR-3144-3p
GPRIN1	hsa-miR-3144-5p
UNKL	hsa-miR-3148
NCAM1	hsa-miR-3148
SFRP1	hsa-miR-3150a-3p
CCDC137	hsa-miR-3150a-3p
CLSTN2	hsa-miR-3150a-3p
IKBKG	hsa-miR-3150b-3p
UNK	hsa-miR-3151-5p
SMYD5	hsa-miR-3151-5p
FLVCR1	hsa-miR-3152-3p
MSANTD3	hsa-miR-3152-5p
AJAP1	hsa-miR-3152-5p
ZBTB33	hsa-miR-3153
PDGFRA	hsa-miR-3153
TXNIP	hsa-miR-3154
GPR26	hsa-miR-3155a
TOMM40L	hsa-miR-3155a
GPR26	hsa-miR-3155b
TOMM40L	hsa-miR-3155b
AIFM2	hsa-miR-3156-3p
CAMK4	hsa-miR-3156-3p
SPC24	hsa-miR-3156-5p
LYVE1	hsa-miR-3157-5p
FLVCR1	hsa-miR-3157-5p
TXNIP	hsa-miR-3158-3p
BCL7A	hsa-miR-3158-3p
DMD	hsa-miR-31-5p
DNAAF5	hsa-miR-31-5p
TBXA2R	hsa-miR-31-5p
DPM2	hsa-miR-31-5p
ZFP1	hsa-miR-3160-5p
IKBKG	hsa-miR-3162-5p
AJAP1	hsa-miR-3163
GIMAP4	hsa-miR-3163
RUNX1T1	hsa-miR-3163
BEND4	hsa-miR-3163
PTPRD	hsa-miR-3163
SNX2	hsa-miR-3163
ZFP1	hsa-miR-3164
MYOM2	hsa-miR-3165
FOXK2	hsa-miR-3166
FERMT2	hsa-miR-3166
AIFM2	hsa-miR-3168
SEC62	hsa-miR-3168
UNK	hsa-miR-3169
FLVCR1	hsa-miR-3170
ZNF544	hsa-miR-3171
HHIP	hsa-miR-3173-3p
STEAP3	hsa-miR-3173-3p
CDK16	hsa-miR-3173-5p
SFRP1	hsa-miR-3175
HHIP	hsa-miR-3175
HAND2	hsa-miR-3175
CLSTN2	hsa-miR-3175
TXNIP	hsa-miR-3175
DBT	hsa-miR-3176
ZBTB33	hsa-miR-3179
TXNIP	hsa-miR-3179
CFL1	hsa-miR-3179
MAFG	hsa-miR-3179
SMYD5	hsa-miR-3179
UNK	hsa-miR-3180
UNK	hsa-miR-3180-3p
GPM6B	hsa-miR-3180-5p
CLSTN2	hsa-miR-3180-5p
RBMS3	hsa-miR-3182
SEMA6D	hsa-miR-3182
PITPNM3	hsa-miR-3183
AIFM2	hsa-miR-3183
UNK	hsa-miR-3184-3p
FOXK2	hsa-miR-3184-3p
LRAT	hsa-miR-3184-3p
DBT	hsa-miR-3184-3p
TXNIP	hsa-miR-3184-5p
MSANTD3	hsa-miR-3184-5p
UNK	hsa-miR-3184-5p
GPRIN1	hsa-miR-3184-5p
AJAP1	hsa-miR-3184-5p
AIFM2	hsa-miR-3185
IER2	hsa-miR-3186-3p
DBT	hsa-miR-3187-3p
TXNIP	hsa-miR-3187-3p
FIGNL1	hsa-miR-3187-3p
FIGNL1	hsa-miR-3187-5p
DVL3	hsa-miR-3188
TXNIP	hsa-miR-3189-3p
CSNK1D	hsa-miR-3189-3p
TMEM97	hsa-miR-3190-3p
RBMS3	hsa-miR-3190-3p
DBT	hsa-miR-3190-5p
MYO10	hsa-miR-3190-5p
ZFP1	hsa-miR-3191-5p
TBXA2R	hsa-miR-3191-5p
ZNF544	hsa-miR-3191-5p
AJAP1	hsa-miR-3192-5p
CDKN2AIPNL	hsa-miR-3192-5p
TXNIP	hsa-miR-3194-3p
DBT	hsa-miR-3194-3p
LYVE1	hsa-miR-3194-5p
AJAP1	hsa-miR-3194-5p
UNK	hsa-miR-3196
ASGR2	hsa-miR-3197
LRAT	hsa-miR-3198
OIP5	hsa-miR-3199
PTPRD	hsa-miR-3201
ZBTB33	hsa-miR-3202
TXNIP	hsa-miR-3202
RUNX1T1	hsa-miR-3202
CFL1	hsa-miR-3202
MAFG	hsa-miR-3202
DVL3	hsa-miR-320a
ZEB2	hsa-miR-320a
ZBTB33	hsa-miR-320a
ZBTB33	hsa-miR-320b
ZBTB33	hsa-miR-320c
ZBTB33	hsa-miR-320d
TXNIP	hsa-miR-323a-3p
SEC62	hsa-miR-323b-3p
PITPNM3	hsa-miR-323b-5p
MYO10	hsa-miR-323b-5p
EIF3B	hsa-miR-324-3p
SAE1	hsa-miR-324-3p
TMED9	hsa-miR-324-3p
APOF	hsa-miR-324-5p
UNKL	hsa-miR-324-5p
DBT	hsa-miR-324-5p
DAP3	hsa-miR-324-5p
CFL1	hsa-miR-324-5p
CDK16	hsa-miR-32-5p
CDK5R1	hsa-miR-32-5p
ASGR2	hsa-miR-32-5p
DBT	hsa-miR-32-5p
KPNA2	hsa-miR-326
APP	hsa-miR-328-3p
MTFP1	hsa-miR-328-3p
SFRP1	hsa-miR-328-3p
UNK	hsa-miR-328-3p
BCL7A	hsa-miR-328-5p
HHIP	hsa-miR-329-3p
AJAP1	hsa-miR-329-3p
DBT	hsa-miR-329-3p
CSNK1D	hsa-miR-329-3p
IKBKG	hsa-miR-329-3p
ZFP1	hsa-miR-329-3p
WDR66	hsa-miR-329-3p
TMED9	hsa-miR-329-3p
TMEM106C	hsa-miR-329-5p
CAMK4	hsa-miR-329-5p
NTRK3	hsa-miR-330-3p
TOMM40L	hsa-miR-330-3p
TKT	hsa-miR-331-3p
NOP2	hsa-miR-331-3p
TMEM254	hsa-miR-331-3p
TUBB4B	hsa-miR-331-3p
CLDN10	hsa-miR-331-3p
GPR26	hsa-miR-331-3p
LIFR	hsa-miR-331-5p
DVL3	hsa-miR-331-5p
AJAP1	hsa-miR-335-3p
SFRP1	hsa-miR-335-5p
BCL7A	hsa-miR-335-5p
DNALI1	hsa-miR-335-5p
SYT1	hsa-miR-335-5p
LRAT	hsa-miR-335-5p
C8A	hsa-miR-335-5p
TSLP	hsa-miR-335-5p
LIFR	hsa-miR-335-5p
ASGR1	hsa-miR-335-5p
SLC16A4	hsa-miR-335-5p
SQSTM1	hsa-miR-335-5p
HMGCLL1	hsa-miR-335-5p
B3GNT5	hsa-miR-335-5p
ZEB2	hsa-miR-335-5p
TXNIP	hsa-miR-335-5p
RUNX1T1	hsa-miR-337-3p
ZEB2	hsa-miR-338-3p
C8A	hsa-miR-338-3p
IKBKG	hsa-miR-338-5p
TMEM56	hsa-miR-338-5p
PITPNM3	hsa-miR-339-3p
PKMYT1	hsa-miR-339-5p
SLC25A43	hsa-miR-339-5p
HHIP	hsa-miR-339-5p
SEC62	hsa-miR-33a-3p
CDK16	hsa-miR-33a-5p
OIP5	hsa-miR-33b-3p
TBXA2R	hsa-miR-340-3p
SPC24	hsa-miR-340-3p
PTPDC1	hsa-miR-340-5p
LYVE1	hsa-miR-340-5p
PDZRN4	hsa-miR-340-5p
LIFR	hsa-miR-340-5p
PTPRD	hsa-miR-340-5p
KPNA2	hsa-miR-342-3p
NOP2	hsa-miR-342-3p
NABP2	hsa-miR-342-3p
AIFM2	hsa-miR-342-3p
TMED9	hsa-miR-342-3p
IKBKG	hsa-miR-342-3p
HMGCLL1	hsa-miR-345-3p
NTRK3	hsa-miR-345-5p
BDH2	hsa-miR-346
ASGR2	hsa-miR-346
IGSF3	hsa-miR-34a-3p
LYVE1	hsa-miR-34a-3p
CDC25C	hsa-miR-34a-5p
PDGFRA	hsa-miR-34a-5p
SYT1	hsa-miR-34a-5p
CFL1	hsa-miR-34a-5p
CDC20	hsa-miR-34a-5p
TXNIP	hsa-miR-34a-5p
ZEB2	hsa-miR-34a-5p
SNCA	hsa-miR-34b-3p
FERMT2	hsa-miR-34b-5p
PDGFRA	hsa-miR-34c-5p
TXNIP	hsa-miR-34c-5p
SNCA	hsa-miR-34c-5p
SEMA6D	hsa-miR-3529-3p
STEAP4	hsa-miR-3529-3p
SLC25A43	hsa-miR-3605-5p
POC1A	hsa-miR-3605-5p
CAMK4	hsa-miR-3605-5p
FLVCR1	hsa-miR-3606-3p
ZRANB1	hsa-miR-3606-3p
CADM2	hsa-miR-3606-3p
HHIP	hsa-miR-3606-3p
APP	hsa-miR-3606-5p
FOXK2	hsa-miR-3607-3p
CLSTN2	hsa-miR-3607-3p
ZBTB33	hsa-miR-3609
FOXK2	hsa-miR-3609
TAF6	hsa-miR-3609
PTPDC1	hsa-miR-3609
TXNIP	hsa-miR-3609
PDGFRA	hsa-miR-3612
SPC24	hsa-miR-3612
CDKN2AIPNL	hsa-miR-3612
FOXK2	hsa-miR-3613-3p
FANCC	hsa-miR-3613-3p
PDZRN4	hsa-miR-3613-3p
ZBTB33	hsa-miR-3613-3p
STEAP4	hsa-miR-3613-3p
HHIP	hsa-miR-3613-3p
SPC24	hsa-miR-3613-3p
FLVCR1	hsa-miR-3613-5p
MYO10	hsa-miR-3613-5p
PRMT3	hsa-miR-361-3p
LIFR	hsa-miR-3614-3p
POC1A	hsa-miR-3614-3p
ARF4	hsa-miR-361-5p
ZBTB33	hsa-miR-361-5p
NOP2	hsa-miR-361-5p
SEMA6D	hsa-miR-361-5p
ELOVL1	hsa-miR-3616-3p
GREM2	hsa-miR-3616-3p
TXNIP	hsa-miR-3616-5p
IGSF3	hsa-miR-3617-3p
TMEM56	hsa-miR-3617-3p
TMED9	hsa-miR-3617-3p
SEMA6D	hsa-miR-3617-3p
KPNA2	hsa-miR-3617-5p
ZBTB33	hsa-miR-3619-5p
TMED9	hsa-miR-3619-5p
APP	hsa-miR-3620-3p
TMED9	hsa-miR-3620-3p
CDK16	hsa-miR-3620-3p
C14orf180	hsa-miR-3622a-3p
CSNK1D	hsa-miR-3622a-3p
MYOM2	hsa-miR-3622a-3p
ZBTB33	hsa-miR-3622a-5p
C14orf180	hsa-miR-3622b-3p
CSNK1D	hsa-miR-3622b-3p
MYOM2	hsa-miR-3622b-3p
HHIP	hsa-miR-362-3p
AJAP1	hsa-miR-362-3p
DBT	hsa-miR-362-3p
CSNK1D	hsa-miR-362-3p
IKBKG	hsa-miR-362-3p
ZFP1	hsa-miR-362-3p
WDR66	hsa-miR-362-3p
TMED9	hsa-miR-362-3p
ASGR1	hsa-miR-362-5p
CDK5R1	hsa-miR-363-3p
ASGR2	hsa-miR-363-3p
TXNIP	hsa-miR-363-5p
BCL7A	hsa-miR-363-5p
MAFG	hsa-miR-363-5p
FOXK2	hsa-miR-3646
IGSF3	hsa-miR-3646
APP	hsa-miR-3646
ATP13A4	hsa-miR-3650
DBT	hsa-miR-3650
SAE1	hsa-miR-3651
FLVCR1	hsa-miR-3651
PRMT3	hsa-miR-3652
LRAT	hsa-miR-3652
TMEM56	hsa-miR-3652
FANCC	hsa-miR-3652
DBT	hsa-miR-3652
HHIP	hsa-miR-3653-3p
KPNA2	hsa-miR-3653-3p
FIGNL1	hsa-miR-3653-3p
LIFR	hsa-miR-3653-3p
FLVCR1	hsa-miR-3653-5p
POC1A	hsa-miR-3653-5p
MELK	hsa-miR-3653-5p
SNX2	hsa-miR-3653-5p
KPNA2	hsa-miR-3658
FIGNL1	hsa-miR-3658
LIFR	hsa-miR-3658
ATP13A4	hsa-miR-3659
TUBB4B	hsa-miR-365a-3p
FOXK2	hsa-miR-365a-3p
OIP5	hsa-miR-365a-5p
FOXK2	hsa-miR-365b-3p
OIP5	hsa-miR-365b-5p
MAFG	hsa-miR-3661
SEMA6D	hsa-miR-3662
APP	hsa-miR-3662
FLVCR1	hsa-miR-3663-5p
SPC24	hsa-miR-3664-5p
DBT	hsa-miR-3664-5p
FCN2	hsa-miR-3665
MYOM2	hsa-miR-3665
CCDC137	hsa-miR-3666
TXNIP	hsa-miR-3666
PITPNM3	hsa-miR-3667-3p
LYVE1	hsa-miR-3667-3p
ASGR1	hsa-miR-3667-3p
FOXK2	hsa-miR-3667-5p
SLC25A43	hsa-miR-3667-5p
TOP2A	hsa-miR-3668
PRIMA1	hsa-miR-3668
TXNIP	hsa-miR-3670
PITPNM3	hsa-miR-3670
BEND4	hsa-miR-3671
LRAT	hsa-miR-3671
FLVCR1	hsa-miR-3672
SPC24	hsa-miR-3672
APP	hsa-miR-3672
CDK5R1	hsa-miR-367-3p
ASGR2	hsa-miR-367-3p
RBMS3	hsa-miR-3674
MYOM2	hsa-miR-3675-3p
MYO10	hsa-miR-3675-3p
SPC24	hsa-miR-3675-3p
CDH13	hsa-miR-367-5p
FANCC	hsa-miR-367-5p
PKMYT1	hsa-miR-3678-3p
GPR26	hsa-miR-3679-3p
MYO10	hsa-miR-3680-3p
BCL7A	hsa-miR-3680-3p
TBXA2R	hsa-miR-3680-3p
LRAT	hsa-miR-3680-5p
TXNIP	hsa-miR-3681-3p
ZFP1	hsa-miR-3681-3p
TOMM40L	hsa-miR-3681-3p
LIFR	hsa-miR-3681-3p
RUNX1T1	hsa-miR-3685
FOXK2	hsa-miR-3686
APP	hsa-miR-3688-3p
RUNX1T1	hsa-miR-3688-3p
TBXA2R	hsa-miR-3689a-3p
DPM2	hsa-miR-3689a-3p
PDGFRA	hsa-miR-3689a-3p
SLC16A4	hsa-miR-3689a-3p
CSNK1D	hsa-miR-3689a-3p
CDKN2AIPNL	hsa-miR-3689a-3p
MYOM2	hsa-miR-3689a-3p
TBXA2R	hsa-miR-3689b-3p
DPM2	hsa-miR-3689b-3p
PDGFRA	hsa-miR-3689b-3p
SLC16A4	hsa-miR-3689b-3p
CSNK1D	hsa-miR-3689b-3p
CDKN2AIPNL	hsa-miR-3689b-3p
MYOM2	hsa-miR-3689b-3p
TBXA2R	hsa-miR-3689c
DPM2	hsa-miR-3689c
PDGFRA	hsa-miR-3689c
SLC16A4	hsa-miR-3689c
CSNK1D	hsa-miR-3689c
CDKN2AIPNL	hsa-miR-3689c
MYOM2	hsa-miR-3689c
TXNIP	hsa-miR-3689d
PITPNM3	hsa-miR-3689d
STEAP3	hsa-miR-3689d
LIFR	hsa-miR-3692-3p
LRAT	hsa-miR-3692-3p
GIMAP4	hsa-miR-369-3p
HHIP	hsa-miR-369-3p
HMGCLL1	hsa-miR-370-3p
CCDC137	hsa-miR-3714
MYOM2	hsa-miR-3714
OIP5	hsa-miR-371a-3p
MELK	hsa-miR-371a-5p
SPC24	hsa-miR-371a-5p
PKMYT1	hsa-miR-371a-5p
CDCA8	hsa-miR-371b-3p
OIP5	hsa-miR-371b-3p
SPC24	hsa-miR-371b-5p
MELK	hsa-miR-371b-5p
TXNIP	hsa-miR-372-3p
UNK	hsa-miR-372-3p
FOXK2	hsa-miR-372-3p
ZBTB33	hsa-miR-372-3p
KPNA2	hsa-miR-372-3p
PTPDC1	hsa-miR-372-3p
CADM2	hsa-miR-372-3p
MELK	hsa-miR-372-3p
CDKN2AIPNL	hsa-miR-372-3p
MELK	hsa-miR-372-5p
SPC24	hsa-miR-372-5p
TXNIP	hsa-miR-373-3p
UNK	hsa-miR-373-3p
FOXK2	hsa-miR-373-3p
ZBTB33	hsa-miR-373-3p
KPNA2	hsa-miR-373-3p
PTPDC1	hsa-miR-373-3p
CADM2	hsa-miR-373-3p
MELK	hsa-miR-373-3p
CDKN2AIPNL	hsa-miR-373-3p
SPC24	hsa-miR-373-5p
MELK	hsa-miR-373-5p
SEMA6D	hsa-miR-374a-3p
DBT	hsa-miR-374a-5p
CDKN2AIPNL	hsa-miR-374a-5p
GIMAP4	hsa-miR-374a-5p
HHIP	hsa-miR-374a-5p
PTPRD	hsa-miR-374b-3p
GIMAP4	hsa-miR-374b-5p
HHIP	hsa-miR-374b-5p
GPR26	hsa-miR-374c-5p
AIFM2	hsa-miR-374c-5p
ZNF540	hsa-miR-375
NCAM1	hsa-miR-375
BDH2	hsa-miR-375
BEND4	hsa-miR-376a-3p
BEND4	hsa-miR-376b-3p
AIFM2	hsa-miR-377-3p
TMED9	hsa-miR-377-3p
CD34	hsa-miR-377-3p
DPM2	hsa-miR-377-5p
DBT	hsa-miR-377-5p
CDKN2AIPNL	hsa-miR-377-5p
MYOM2	hsa-miR-377-5p
TXNIP	hsa-miR-378a-3p
IGSF3	hsa-miR-378a-5p
FLVCR1	hsa-miR-378a-5p
DBT	hsa-miR-378a-5p
MELK	hsa-miR-378a-5p
SNX2	hsa-miR-378a-5p
PTPDC1	hsa-miR-378j
SNX2	hsa-miR-380-3p
MYOM2	hsa-miR-381-3p
MSANTD3	hsa-miR-382-5p
TBXA2R	hsa-miR-383-3p
IER2	hsa-miR-383-5p
NTRK3	hsa-miR-384
LRAT	hsa-miR-384
RUNX1T1	hsa-miR-384
APP	hsa-miR-3908
PKMYT1	hsa-miR-3909
MYO10	hsa-miR-3910
CADM2	hsa-miR-3913-3p
TBXA2R	hsa-miR-3913-5p
MYOM2	hsa-miR-3913-5p
CFL1	hsa-miR-3914
BCL7A	hsa-miR-3916
CFL1	hsa-miR-3916
DVL3	hsa-miR-3919
GPM6B	hsa-miR-3919
CLDN10	hsa-miR-3919
ZNF544	hsa-miR-3921
ZFP1	hsa-miR-3921
MAFG	hsa-miR-3921
TOMM40L	hsa-miR-3921
DBT	hsa-miR-3922-3p
KPNA2	hsa-miR-3924
HHIP	hsa-miR-3924
TMEM106C	hsa-miR-3924
PTPRD	hsa-miR-3924
APP	hsa-miR-3924
FLVCR1	hsa-miR-3924
MELK	hsa-miR-3925-3p
DPM2	hsa-miR-3925-3p
SQSTM1	hsa-miR-3925-5p
KPNA2	hsa-miR-3925-5p
TMEM254	hsa-miR-3925-5p
GPM6B	hsa-miR-3925-5p
CLDN10	hsa-miR-3925-5p
MYO10	hsa-miR-3926
SEC62	hsa-miR-3927-3p
LIFR	hsa-miR-3927-5p
CFL1	hsa-miR-3928-3p
TXNIP	hsa-miR-3929
TBXA2R	hsa-miR-3929
ATP13A4	hsa-miR-3929
SLC16A4	hsa-miR-3929
IKBKG	hsa-miR-3929
TMED9	hsa-miR-3929
PKMYT1	hsa-miR-3934-3p
UNK	hsa-miR-3934-5p
ELOVL1	hsa-miR-3934-5p
MELK	hsa-miR-3934-5p
FLVCR1	hsa-miR-3934-5p
SNX2	hsa-miR-3934-5p
DPM2	hsa-miR-3934-5p
SMYD5	hsa-miR-3934-5p
SEC62	hsa-miR-3935
SMYD5	hsa-miR-3936
STEAP4	hsa-miR-3938
TXNIP	hsa-miR-3940-5p
PITPNM3	hsa-miR-3940-5p
HHIP	hsa-miR-3941
AJAP1	hsa-miR-3941
DBT	hsa-miR-3941
IKBKG	hsa-miR-3941
ZFP1	hsa-miR-3941
TSLP	hsa-miR-3943
PTPDC1	hsa-miR-3943
MSANTD3	hsa-miR-3945
UNK	hsa-miR-3960
GREM2	hsa-miR-3960
DMD	hsa-miR-3973
MELK	hsa-miR-3973
SRXN1	hsa-miR-3974
TXNIP	hsa-miR-3975
DVL3	hsa-miR-3975
BCL7A	hsa-miR-3976
DBT	hsa-miR-3976
SQSTM1	hsa-miR-3978
STEAP3	hsa-miR-3978
UNKL	hsa-miR-3978
SEC62	hsa-miR-409-3p
CADM2	hsa-miR-410-3p
NTRK3	hsa-miR-410-3p
AJAP1	hsa-miR-410-3p
ZRANB1	hsa-miR-410-3p
SNX2	hsa-miR-410-3p
HHIP	hsa-miR-410-3p
PITPNM3	hsa-miR-410-5p
MYO10	hsa-miR-410-5p
KPNA2	hsa-miR-411-5p
ZBTB33	hsa-miR-411-5p
FLVCR1	hsa-miR-411-5p
C14orf180	hsa-miR-412-3p
EIF3B	hsa-miR-423-3p
SAC3D1	hsa-miR-423-3p
APP	hsa-miR-423-3p
SQSTM1	hsa-miR-423-5p
TXNIP	hsa-miR-423-5p
MSANTD3	hsa-miR-423-5p
UNK	hsa-miR-423-5p
GPRIN1	hsa-miR-423-5p
AJAP1	hsa-miR-423-5p
APP	hsa-miR-424-3p
TTC39A	hsa-miR-424-5p
ASGR2	hsa-miR-424-5p
APP	hsa-miR-424-5p
RUNX1T1	hsa-miR-424-5p
PTPRD	hsa-miR-424-5p
IER2	hsa-miR-424-5p
TXNIP	hsa-miR-424-5p
DPM2	hsa-miR-4251
MELK	hsa-miR-4252
SLC16A4	hsa-miR-4252
TTC39A	hsa-miR-4252
ATP13A4	hsa-miR-4252
CDK16	hsa-miR-4254
LRP11	hsa-miR-425-5p
FOXK2	hsa-miR-425-5p
TXNIP	hsa-miR-4257
KPNA2	hsa-miR-4257
CDKN2AIPNL	hsa-miR-4257
MYOM2	hsa-miR-4257
PKMYT1	hsa-miR-4259
MSANTD3	hsa-miR-4261
PTPDC1	hsa-miR-4262
FOXK2	hsa-miR-4264
FLVCR1	hsa-miR-4265
SAE1	hsa-miR-4266
HMGCLL1	hsa-miR-4268
CSNK1D	hsa-miR-4268
FLVCR1	hsa-miR-4269
DPM2	hsa-miR-4270
TSLP	hsa-miR-4270
FANCC	hsa-miR-4270
CFL1	hsa-miR-4270
CCDC137	hsa-miR-4271
DPM2	hsa-miR-4271
UNK	hsa-miR-4271
GPR26	hsa-miR-4271
CFL1	hsa-miR-4271
MAFG	hsa-miR-4271
SMYD5	hsa-miR-4271
TMEM254	hsa-miR-4272
MYO10	hsa-miR-4272
KPNA2	hsa-miR-4276
CDK16	hsa-miR-4278
GPR26	hsa-miR-4279
CDKN2AIPNL	hsa-miR-4279
POC1A	hsa-miR-4279
UNKL	hsa-miR-4280
RBMS3	hsa-miR-4282
UNKL	hsa-miR-4282
PDZRN4	hsa-miR-4282
GIMAP4	hsa-miR-4282
UNK	hsa-miR-4283
STEAP3	hsa-miR-4283
DPM2	hsa-miR-4283
PKMYT1	hsa-miR-4283
MELK	hsa-miR-4284
POC1A	hsa-miR-4284
ATP13A4	hsa-miR-4286
PITPNM3	hsa-miR-4287
FOXK2	hsa-miR-4287
ASGR2	hsa-miR-4288
ZEB2	hsa-miR-429
PTPRD	hsa-miR-429
TXNIP	hsa-miR-4290
GPR26	hsa-miR-4290
ZBTB33	hsa-miR-4291
TMED9	hsa-miR-4291
SFRP1	hsa-miR-4292
C14orf180	hsa-miR-4292
GPR26	hsa-miR-4292
HRAS	hsa-miR-4292
ATP13A4	hsa-miR-4293
DPM2	hsa-miR-4294
LRAT	hsa-miR-4294
CCDC137	hsa-miR-4295
TXNIP	hsa-miR-4295
FLVCR1	hsa-miR-4296
PITPNM3	hsa-miR-4297
FLVCR1	hsa-miR-4297
FERMT2	hsa-miR-4299
TTC39A	hsa-miR-4299
CAMK4	hsa-miR-4301
KPNA2	hsa-miR-4302
ZFP1	hsa-miR-4302
POC1A	hsa-miR-4303
SEMA6D	hsa-miR-4303
TXNIP	hsa-miR-4304
LIFR	hsa-miR-4304
HHIP	hsa-miR-4306
ELOVL1	hsa-miR-4306
IKBKG	hsa-miR-4306
SEC62	hsa-miR-4307
CDH13	hsa-miR-4307
TMED9	hsa-miR-4308
CDK16	hsa-miR-4308
LRAT	hsa-miR-4309
IGSF3	hsa-miR-4310
TMEM254	hsa-miR-4310
PDZRN4	hsa-miR-4311
APP	hsa-miR-4311
ZFP1	hsa-miR-4312
AJAP1	hsa-miR-4313
AJAP1	hsa-miR-4314
SLC25A43	hsa-miR-431-5p
DBT	hsa-miR-431-5p
MYO10	hsa-miR-431-5p
DPM2	hsa-miR-4316
DVL3	hsa-miR-4316
ASGR2	hsa-miR-4316
HMGCLL1	hsa-miR-4319
IKBKG	hsa-miR-4320
FLVCR1	hsa-miR-4322
TSLP	hsa-miR-4323
[truncated: 2,581 more rows]

[truncated: 12 more sheets: 10_39 overlapping miRNAs, 11_1257 predicted circRNAs, 12_6657 mRNAs, 13_52 overlapping circRNAs, 14_133 overlapping mRNAS, 15_baseline of 52 circRNAs, 16_20 circRNAs, 17_11 miRNAS survival_p<0.05, 18_11 miRNAs, 19_survivalanalysis of 133mRNAs, 20_61 mRNAs p<0.05, 21_5 ceRNAs networks]
